# Supplementary material for: Structural and functional properties of a magnesium transporter of the SLC11/NRAMP family
Source: eLife. 2022 Jan 10;11:e74589. doi: 10.7554/eLife.74589 (PMC8806188; doi:10.7554/eLife.74589)
Supplement: Source data 1. [file elife-74589-supp1.zip]

Archive with 10 entries (9 files):
- source data/
- source data/Figure1.xlsx
- source data/Figure2.xlsx
- source data/Figure2_supplement1.xlsx
- source data/Figure3.xlsx
- source data/Figure3_supplement2.xlsx
- source data/Figure4.xlsx
- source data/Figure4_supplement1.xlsx
- source data/Figure4_supplement1D_gel.pdf
- source data/Figure8.xlsx
