# Supplementary material for: Structural and functional properties of a magnesium transporter of the SLC11/NRAMP family
Source: eLife. 2022 Jan 10;11:e74589. doi: 10.7554/eLife.74589 (PMC8806188; doi:10.7554/eLife.74589)
Supplement: Source data 1. [file elife-74589-supp1.zip › source data/Figure3_supplement2.xlsx]

## Sheet: Fig3-S2-A
Elu Vol (mL)	mAu
0	0.067
0.0333333	0.065
0.0666667	0.038
0.1	0.046
0.133333	0.037
0.166667	0.048
0.2	0.014
0.233333	0.001
0.266667	0.018
0.3	0.011
0.333333	0
0.366667	0.007
0.4	-0.002
0.433333	0.011
0.466667	0.005
0.5	0.019
0.533333	0.002
0.566667	0.012
0.6	0.009
0.633333	0.022
0.666667	-0.019
0.7	0.008
0.733333	-0.026
0.766667	-0.009
0.8	-0.006
0.833333	-0.026
0.866667	-0.03
0.9	-0.017
0.933333	-0.022
0.966667	-0.008
1	-0.03
1.03333	-0.015
1.06667	-0.034
1.1	-0.017
1.13333	-0.034
1.16667	-0.037
1.2	-0.028
1.23333	-0.022
1.26667	-0.036
1.3	-0.022
1.33333	-0.017
1.36667	-0.031
1.4	-0.032
1.43333	-0.038
1.46667	-0.025
1.5	-0.03
1.53333	-0.019
1.56667	-0.04
1.6	-0.025
1.63333	-0.028
1.66667	-0.047
1.7	-0.037
1.73333	-0.025
1.76667	-0.039
1.8	-0.015
1.83333	-0.032
1.86667	-0.01
1.9	-0.035
1.93333	-0.046
1.96667	-0.04
2	-0.037
2.03333	-0.044
2.06667	-0.051
2.1	-0.037
2.13333	-0.025
2.16667	-0.031
2.2	-0.043
2.23333	-0.048
2.26667	-0.028
2.3	-0.055
2.33333	-0.051
2.36667	-0.038
2.4	-0.019
2.43333	-0.039
2.46667	-0.049
2.5	-0.049
2.53333	-0.047
2.56667	-0.037
2.6	-0.041
2.63333	-0.045
2.66667	-0.065
2.7	-0.016
2.73333	-0.044
2.76667	-0.053
2.8	-0.043
2.83333	-0.036
2.86667	-0.053
2.9	-0.054
2.93333	-0.048
2.96667	-0.04
3	-0.057
3.03333	-0.054
3.06667	-0.047
3.1	-0.058
3.13333	-0.043
3.16667	-0.05
3.2	-0.065
3.23333	-0.061
3.26667	-0.049
3.3	-0.055
3.33333	-0.065
3.36667	-0.071
3.4	-0.054
3.43333	-0.063
3.46667	-0.058
3.5	-0.057
3.53333	-0.038
3.56667	-0.058
3.6	-0.036
3.63333	-0.057
3.66667	-0.061
3.7	-0.064
3.73333	-0.064
3.76667	-0.058
3.8	-0.058
3.83333	-0.044
3.86667	-0.042
3.9	-0.052
3.93333	-0.061
3.96667	-0.057
4	-0.059
4.03333	-0.068
4.06667	-0.059
4.1	-0.056
4.13333	-0.064
4.16667	-0.062
4.2	-0.059
4.23333	-0.053
4.26667	-0.079
4.3	-0.074
4.33333	-0.061
4.36667	-0.05
4.4	-0.043
4.43333	-0.064
4.46667	-0.072
4.5	-0.04
4.53333	-0.062
4.56667	-0.064
4.6	-0.06
4.63333	-0.063
4.66667	-0.074
4.7	-0.05
4.73333	-0.046
4.76667	-0.054
4.8	-0.056
4.83333	-0.058
4.86667	-0.078
4.9	-0.052
4.93333	-0.074
4.96667	-0.056
5	-0.056
5.03333	-0.054
5.06667	-0.065
5.1	-0.082
5.13333	-0.055
5.16667	-0.05
5.2	-0.05
5.23333	-0.058
5.26667	-0.057
5.3	-0.049
5.33333	-0.07
5.36667	-0.059
5.4	-0.07
5.43333	-0.052
5.46667	-0.058
5.5	-0.079
5.53333	-0.079
5.56667	-0.056
5.6	-0.047
5.63333	-0.069
5.66667	-0.072
5.7	-0.078
5.73333	-0.058
5.76667	-0.06
5.8	-0.055
5.83333	-0.063
5.86667	-0.069
5.9	-0.075
5.93333	-0.086
5.96667	-0.065
6	-0.07
6.03333	-0.054
6.06667	-0.071
6.1	-0.072
6.13333	-0.042
6.16667	-0.064
6.2	-0.06
6.23333	-0.056
6.26667	-0.072
6.3	-0.026
6.33333	-0.057
6.36667	-0.065
6.4	-0.086
6.43333	-0.082
6.46667	-0.053
6.5	-0.065
6.53333	-0.058
6.56667	-0.053
6.6	-0.061
6.63333	-0.065
6.66667	-0.047
6.7	-0.059
6.73333	-0.055
6.76667	-0.058
6.8	-0.054
6.83333	-0.051
6.86667	-0.044
6.9	-0.049
6.93333	-0.06
6.96667	-0.072
7	-0.068
7.03333	-0.067
7.06667	-0.075
7.1	-0.041
7.13333	-0.052
7.16667	-0.042
7.2	-0.027
7.23333	0.003
7.26667	0.016
7.3	0.042
7.33333	0.084
7.36667	0.102
7.4	0.137
7.43333	0.214
7.46667	0.263
7.5	0.332
7.53333	0.401
7.56667	0.474
7.6	0.546
7.63333	0.657
7.66667	0.754
7.7	0.881
7.73333	1.083
7.76667	1.344
7.8	1.805
7.83333	2.597
7.86667	3.781
7.9	5.59
7.93333	8.121
7.96667	11.315
8	15.013
8.03333	19.137
8.06667	23.415
8.1	27.623
8.13333	31.7
8.16667	35.437
8.2	38.741
8.23333	41.542
8.26667	43.877
8.3	45.691
8.33333	47.153
8.36667	48.369
8.4	49.393
8.43333	50.213
8.46667	50.981
8.5	51.75
8.53333	52.394
8.56667	53.077
8.6	53.819
8.63333	54.442
8.66667	55.219
8.7	56.062
8.73333	56.867
8.76667	57.833
8.8	58.901
8.83333	59.965
8.86667	61.104
8.9	62.37
8.93333	63.565
8.96667	64.862
9	66.226
9.03333	67.549
9.06667	68.883
9.1	70.35
9.13333	71.842
9.16667	73.292
9.2	74.794
9.23333	76.382
9.26667	77.837
9.3	79.419
9.33333	81.029
9.36667	82.551
9.4	84.206
9.43333	85.919
9.46667	87.569
9.5	89.21
9.53333	90.961
9.56667	92.627
9.6	94.259
9.63333	96.077
9.66667	97.741
9.7	99.364
9.73333	101.22
9.76667	102.935
9.8	104.51
9.83333	106.385
9.86667	108.071
9.9	109.564
9.93333	111.39
9.96667	113.07
10	114.605
10.0333	116.329
10.0667	118.079
10.1	119.534
10.1333	121.201
10.1667	122.827
10.2	124.097
10.2333	125.667
10.2667	127.245
10.3	128.408
10.3333	129.713
10.3667	131.069
10.4	132.083
10.4333	133.088
10.4667	134.146
10.5	134.889
10.5333	135.663
10.5667	136.475
10.6	137.143
10.6333	137.625
10.6667	138.219
10.7	138.894
10.7333	139.223
10.7667	139.712
10.8	140.131
10.8333	140.416
10.8667	140.903
10.9	141.478
10.9333	141.847
10.9667	142.434
11	143.259
11.0333	143.915
11.0667	144.822
11.1	146.076
11.1333	147.234
11.1667	148.699
11.2	150.664
11.2333	152.662
11.2667	154.923
11.3	157.848
11.3333	160.824
11.3667	164.125
11.4	168.141
11.4333	172.348
11.4667	176.943
11.5	182.246
11.5333	187.811
11.5667	193.482
11.6	199.76
11.6333	206.147
11.6667	212.427
11.7	219.238
11.7333	225.953
11.7667	232.504
11.8	239.178
11.8333	245.522
11.8667	251.283
11.9	256.798
11.9333	261.802
11.9667	265.88
12	269.563
12.0333	272.594
12.0667	274.71
12.1	275.961
12.1333	276.788
12.1667	276.627
12.2	275.562
12.2333	274.22
12.2667	271.98
12.3	268.871
12.3333	265.631
12.3667	261.744
12.4	256.929
12.4333	252
12.4667	246.773
12.5	240.532
12.5333	234.524
12.5667	228.304
12.6	221.384
12.6333	214.666
12.6667	207.939
12.7	200.34
12.7333	192.769
12.7667	185.56
12.8	177.751
12.8333	170.217
12.8667	163.418
12.9	156.055
12.9333	148.885
12.9667	142.193
13	135.386
13.0333	128.473
13.0667	122.404
13.1	116.29
13.1333	110.28
13.1667	105.055
13.2	99.897
13.2333	94.691
13.2667	90.033
13.3	85.711
13.3333	81.315
13.3667	77.584
13.4	74.093
13.4333	70.619
13.4667	67.694
13.5	65.001
13.5333	62.305
13.5667	59.876
13.6	57.796
13.6333	55.763
13.6667	53.956
13.7	52.428
13.7333	50.911
13.7667	49.575
13.8	48.365
13.8333	47.207
13.8667	46.096
13.9	45.116
13.9333	44.252
13.9667	43.347
14	42.549
14.0333	41.832
14.0667	41.027
14.1	40.293
14.1333	39.607
14.1667	38.819
14.2	38.107
14.2333	37.44
14.2667	36.695
14.3	36.002
14.3333	35.378
14.3667	34.649
14.4	33.964
14.4333	33.318
14.4667	32.622
14.5	31.933
14.5333	31.406
14.5667	30.8
14.6	30.202
14.6333	29.706
14.6667	29.196
14.7	28.686
14.7333	28.256
14.7667	27.85
14.8	27.423
14.8333	27.1
14.8667	26.799
14.9	26.476
14.9333	26.226
14.9667	26.006
15	25.748
15.0333	25.533
15.0667	25.368
15.1	25.148
15.1333	25.002
15.1667	24.852
15.2	24.673
15.2333	24.547
15.2667	24.426
15.3	24.242
15.3333	24.085
15.3667	23.928
15.4	23.803
15.4333	23.611
15.4667	23.5
15.5	23.317
15.5333	23.111
15.5667	22.964
15.6	22.74
15.6333	22.542
15.6667	22.329
15.7	22.132
15.7333	21.898
15.7667	21.698
15.8	21.487
15.8333	21.222
15.8667	20.997
15.9	20.76
15.9333	20.499
15.9667	20.239
16	20.016
16.0333	19.776
16.0667	19.506
16.1	19.297
16.1333	19.058
16.1667	18.841
16.2	18.624
16.2333	18.42
16.2667	18.187
16.3	18.008
16.3333	17.797
16.3667	17.607
16.4	17.416
16.4333	17.216
16.4667	17.02
16.5	16.814
16.5333	16.591
16.5667	16.332
16.6	16.139
16.6333	15.897
16.6667	15.577
16.7	15.338
16.7333	15.024
16.7667	14.697
16.8	14.347
16.8333	14.032
16.8667	13.651
16.9	13.301
16.9333	12.945
16.9667	12.563
17	12.19
17.0333	11.818
17.0667	11.424
17.1	11.037
17.1333	10.688
17.1667	10.288
17.2	9.939
17.2333	9.591
17.2667	9.237
17.3	8.896
17.3333	8.579
17.3667	8.257
17.4	7.927
17.4333	7.608
17.4667	7.33
17.5	7.061
17.5333	6.774
17.5667	6.537
17.6	6.269
17.6333	6.019
17.6667	5.786
17.7	5.548
17.7333	5.323
17.7667	5.139
17.8	4.921
17.8333	4.708
17.8667	4.54
17.9	4.342
17.9333	4.167
17.9667	3.973
18	3.846
18.0333	3.685
18.0667	3.547
18.1	3.426
18.1333	3.267
18.1667	3.137
18.2	3.041
18.2333	2.939
18.2667	2.829
18.3	2.738
18.3333	2.636
18.3667	2.566
18.4	2.482
18.4333	2.434
18.4667	2.355
18.5	2.304
18.5333	2.291
18.5667	2.234
18.6	2.192
18.6333	2.172
18.6667	2.142
18.7	2.121
18.7333	2.133
18.7667	2.117
18.8	2.093
18.8333	2.108
18.8667	2.108
18.9	2.095
18.9333	2.104
18.9667	2.082
19	2.088
19.0333	2.117
19.0667	2.069
19.1	2.096
19.1333	2.093
19.1667	2.087
19.2	2.07
19.2333	2.069
19.2667	2.079
19.3	2.083
19.3333	2.063
19.3667	2.065
19.4	2.06
19.4333	2.027
19.4667	2.005
19.5	1.981
19.5333	1.962
19.5667	1.921
19.6	1.888
19.6333	1.863
19.6667	1.827
19.7	1.793
19.7333	1.754
19.7667	1.713
19.8	1.708
19.8333	1.663
19.8667	1.658
19.9	1.618
19.9333	1.6
19.9667	1.587
20	1.535
20.0333	1.522
20.0667	1.476
20.1	1.463
20.1333	1.403
20.1667	1.367
20.2	1.323
20.2333	1.289
20.2667	1.274
20.3	1.273
20.3333	1.306
20.3667	1.353
20.4	1.353
20.4333	1.337
20.4667	1.312
20.5	1.259
20.5333	1.264
20.5667	1.262
20.6	1.267
20.6333	1.248
20.6667	1.289
20.7	1.295
20.7333	1.294
20.7667	1.308
20.8	1.311
20.8333	1.335
20.8667	1.376
20.9	1.376
20.9333	1.395
20.9667	1.415
21	1.429
21.0333	1.433
21.0667	1.457
21.1	1.471
21.1333	1.476
21.1667	1.479
21.2	1.497
21.2333	1.482
21.2667	1.45
21.3	1.449
21.3333	1.385
21.3667	1.362
21.4	1.343
21.4333	1.293
21.4667	1.259
21.5	1.215
21.5333	1.195
21.5667	1.178
21.6	1.162
21.6333	1.144
21.6667	1.144
21.7	1.141
21.7333	1.144
21.7667	1.111
21.8	1.119
21.8333	1.106
21.8667	1.103
21.9	1.108
21.9333	1.084
21.9667	1.107
22	1.096
22.0333	1.089
22.0667	1.096
22.1	1.089
22.1333	1.069
22.1667	1.061
22.2	1.046
22.2333	1.036
22.2667	1.045
22.3	1.041
22.3333	1.05
22.3667	1.044
22.4	1.036
22.4333	1.017
22.4667	1.021
22.5	0.999
22.5333	0.99
22.5667	0.983
22.6	0.987
22.6333	0.989
22.6667	0.989
22.7	1.014
22.7333	1.041
22.7667	1.048
22.8	1.037
22.8333	1.051
22.8667	1.035
22.9	0.981
22.9333	0.911
22.9667	0.862
23	0.811
23.0333	0.77
23.0667	0.749
23.1	0.726
23.1333	0.696
23.1667	0.685
23.2	0.681
23.2333	0.663
23.2667	0.672
23.3	0.66
23.3333	0.644
23.3667	0.643
23.4	0.642
23.4333	0.628
23.4667	0.639
23.5	0.636
23.5333	0.615
23.5667	0.582
23.6	0.578
23.6333	0.575
23.6667	0.531
23.7	0.514
23.7333	0.477
23.7667	0.432
23.8	0.426
23.8333	0.386
23.8667	0.364
23.9	0.35
23.9333	0.341
23.9667	0.341
24	0.33
24.0333	0.344
24.0667	0.339
24.1	0.342
24.1333	0.33
24.1667	0.296
24.2	0.311
24.2333	0.312
24.2667	0.33
24.3	0.294
24.3333	0.311
24.3667	0.318
24.4	0.291
24.4333	0.282
24.4667	0.289
24.5	0.281
24.5333	0.294
24.5667	0.288
24.6	0.284
24.6333	0.3
24.6667	0.278
24.7	0.276
24.7333	0.272
24.7667	0.281
24.8	0.278
24.8333	0.274
24.8667	0.252
24.9	0.258
24.9333	0.257
24.9667	0.274
25	0.278
25.0333	0.251
25.0667	0.241
25.1	0.277
25.1333	0.267
25.1667	0.254
25.2	0.259
25.2333	0.261
25.2667	0.237
25.3	0.23
25.3333	0.229
25.3667	0.235
25.4	0.241
25.4333	0.23
25.4667	0.243
25.5	0.229
25.5333	0.214
25.5667	0.238
25.6	0.244
25.6333	0.224
25.6667	0.209
25.7	0.199
25.7333	0.25
25.7667	0.227
25.8	0.232
25.8333	0.221
25.8667	0.215
25.9	0.206
25.9333	0.212
25.9667	0.206
26	0.191
26.0333	0.212
26.0667	0.217
26.1	0.219
26.1333	0.203
26.1667	0.212
26.2	0.2
26.2333	0.226
26.2667	0.196
26.3	0.207
26.3333	0.199
26.3667	0.205
26.4	0.193
26.4333	0.187
26.4667	0.183
26.5	0.194
26.5333	0.189
26.5667	0.195
26.6	0.18
26.6333	0.191
26.6667	0.167
26.7	0.204
26.7333	0.206
26.7667	0.179
26.8	0.186
26.8333	0.162
26.8667	0.182
26.9	0.178
26.9333	0.184
26.9667	0.182
27	0.162
27.0333	0.175
27.0667	0.174
27.1	0.152
27.1333	0.187
27.1667	0.16
27.2	0.16
27.2333	0.153
27.2667	0.165
27.3	0.155
27.3333	0.162
27.3667	0.158
27.4	0.159
27.4333	0.147
27.4667	0.14
27.5	0.155
27.5333	0.146
27.5667	0.15
27.6	0.133
27.6333	0.146
27.6667	0.119
27.7	0.14
27.7333	0.126
27.7667	0.134
27.8	0.129
27.8333	0.121
27.8667	0.12
27.9	0.127
27.9333	0.12
27.9667	0.131
28	0.107
28.0333	0.11
28.0667	0.09
28.1	0.122
28.1333	0.105
28.1667	0.108
28.2	0.106
28.2333	0.091
28.2667	0.101
28.3	0.117
28.3333	0.104
28.3667	0.132
28.4	0.091
28.4333	0.08
28.4667	0.114
28.5	0.092
28.5333	0.094
28.5667	0.105
28.6	0.095
28.6333	0.086
28.6667	0.098
28.7	0.087
28.7333	0.104
28.7667	0.106
28.8	0.122
28.8333	0.084
28.8667	0.097
28.9	0.084
28.9333	0.099
28.9667	0.101
29	0.08
29.0333	0.079
29.0667	0.103
29.1	0.089
29.1333	0.07
29.1667	0.075
29.2	0.101
29.2333	0.109
29.2667	0.094
29.3	0.07
29.3333	0.099
29.3667	0.096
29.4	0.076
29.4333	0.092
29.4667	0.096
29.5	0.076
29.5333	0.078
29.5667	0.082
29.6	0.08
29.6333	0.102
29.6667	0.075
29.7	0.054
29.7333	0.078
29.7667	0.074
29.8	0.084
29.8333	0.086
29.8667	0.081
29.9	0.063
29.9333	0.075
29.9667	0.082
30	0.086
30.0333	0.1
30.0667	0.108
30.1	0.097
30.1333	0.075
30.1667	0.103
30.2	0.12
30.2333	0.099
30.2667	0.092
30.3	0.103
30.3333	0.096
30.3667	0.099
30.4	0.103
30.4333	0.104
30.4667	0.093
30.5	0.109
30.5333	0.131
30.5667	0.113
30.6	0.114
30.6333	0.099
30.6667	0.095
30.7	0.118
30.7333	0.117
30.7667	0.099
30.8	0.107
30.8333	0.092
30.8667	0.116
30.9	0.09
30.9333	0.099
30.9667	0.111
31	0.085
31.0333	0.1
31.0667	0.107
31.1	0.087
31.1333	0.081
31.1667	0.107
31.2	0.069

## Sheet: Fig3-S2-B
Elu Vol (mL)	mAu
0	-0.093
0.0375	-0.103
0.075	-0.105
0.1125	-0.118
0.15	-0.146
0.1875	-0.124
0.225	-0.152
0.2625	-0.136
0.3	-0.175
0.3375	-0.168
0.375	-0.175
0.4125	-0.148
0.45	-0.169
0.4875	-0.182
0.525	-0.185
0.5625	-0.173
0.6	-0.186
0.6375	-0.195
0.675	-0.17
0.7125	-0.188
0.75	-0.173
0.7875	-0.199
0.825	-0.187
0.8625	-0.207
0.9	-0.188
0.9375	-0.195
0.975	-0.202
1.0125	-0.2
1.05	-0.206
1.0875	-0.19
1.125	-0.195
1.1625	-0.2
1.2	-0.176
1.2375	-0.201
1.275	-0.19
1.3125	-0.211
1.35	-0.195
1.3875	-0.197
1.425	-0.202
1.4625	-0.201
1.5	-0.213
1.5375	-0.187
1.575	-0.205
1.6125	-0.222
1.65	-0.208
1.6875	-0.221
1.725	-0.204
1.7625	-0.224
1.8	-0.218
1.8375	-0.222
1.875	-0.213
1.9125	-0.206
1.95	-0.228
1.9875	-0.227
2.025	-0.216
2.0625	-0.218
2.1	-0.206
2.1375	-0.205
2.175	-0.219
2.2125	-0.206
2.25	-0.237
2.2875	-0.213
2.325	-0.197
2.3625	-0.22
2.4	-0.194
2.4375	-0.221
2.475	-0.22
2.5125	-0.205
2.55	-0.204
2.5875	-0.222
2.625	-0.211
2.6625	-0.225
2.7	-0.232
2.7375	-0.22
2.775	-0.213
2.8125	-0.228
2.85	-0.233
2.8875	-0.226
2.925	-0.233
2.9625	-0.225
3	-0.226
3.0375	-0.214
3.075	-0.22
3.1125	-0.227
3.15	-0.219
3.1875	-0.228
3.225	-0.215
3.2625	-0.204
3.3	-0.226
3.3375	-0.204
3.375	-0.229
3.4125	-0.198
3.45	-0.213
3.4875	-0.212
3.525	-0.226
3.5625	-0.209
3.6	-0.217
3.6375	-0.227
3.675	-0.222
3.7125	-0.229
3.75	-0.209
3.7875	-0.197
3.825	-0.212
3.8625	-0.197
3.9	-0.198
3.9375	-0.204
3.975	-0.194
4.0125	-0.212
4.05	-0.224
4.0875	-0.21
4.125	-0.203
4.1625	-0.201
4.2	-0.203
4.2375	-0.22
4.275	-0.197
4.3125	-0.207
4.35	-0.195
4.3875	-0.207
4.425	-0.206
4.4625	-0.2
4.5	-0.21
4.5375	-0.214
4.575	-0.19
4.6125	-0.184
4.65	-0.211
4.6875	-0.212
4.725	-0.199
4.7625	-0.207
4.8	-0.191
4.8375	-0.218
4.875	-0.196
4.9125	-0.19
4.95	-0.196
4.9875	-0.218
5.025	-0.212
5.0625	-0.196
5.1	-0.195
5.1375	-0.198
5.175	-0.201
5.2125	-0.214
5.25	-0.183
5.2875	-0.206
5.325	-0.199
5.3625	-0.178
5.4	-0.177
5.4375	-0.187
5.475	-0.171
5.5125	-0.189
5.55	-0.198
5.5875	-0.2
5.625	-0.184
5.6625	-0.18
5.7	-0.211
5.7375	-0.197
5.775	-0.184
5.8125	-0.192
5.85	-0.182
5.8875	-0.189
5.925	-0.202
5.9625	-0.184
6	-0.19
6.0375	-0.191
6.075	-0.18
6.1125	-0.188
6.15	-0.196
6.1875	-0.195
6.225	-0.187
6.2625	-0.199
6.3	-0.193
6.3375	-0.195
6.375	-0.204
6.4125	-0.192
6.45	-0.185
6.4875	-0.185
6.525	-0.168
6.5625	-0.189
6.6	-0.181
6.6375	-0.182
6.675	-0.137
6.7125	-0.121
6.75	-0.102
6.7875	-0.075
6.825	-0.049
6.8625	0.004
6.9	0.056
6.9375	0.128
6.975	0.203
7.0125	0.306
7.05	0.421
7.0875	0.584
7.125	0.775
7.1625	1.022
7.2	1.451
7.2375	2.359
7.275	4.257
7.3125	7.998
7.35	13.732
7.3875	21.307
7.425	29.566
7.4625	37.935
7.5	45.507
7.5375	52.317
7.575	58.038
7.6125	62.734
7.65	66.614
7.6875	69.305
7.725	70.976
7.7625	71.502
7.8	70.941
7.8375	69.672
7.875	67.729
7.9125	65.641
7.95	63.613
7.9875	61.762
8.025	60.309
8.0625	58.828
8.1	57.428
8.1375	56.162
8.175	54.786
8.2125	53.478
8.25	51.897
8.2875	50.326
8.325	48.912
8.3625	47.524
8.4	46.232
8.4375	45.133
8.475	44.175
8.5125	43.518
8.55	42.791
8.5875	42.15
8.625	41.777
8.6625	41.488
8.7	41.317
8.7375	41.163
8.775	41.156
8.8125	41.358
8.85	41.386
8.8875	41.551
8.925	41.84
8.9625	42.172
9	42.644
9.0375	43.022
9.075	43.511
9.1125	44.083
9.15	44.577
9.1875	45.105
9.225	45.662
9.2625	46.21
9.3	47.013
9.3375	47.674
9.375	48.382
9.4125	49.167
9.45	49.89
9.4875	50.762
9.525	51.596
9.5625	52.395
9.6	53.434
9.6375	54.344
9.675	55.307
9.7125	56.214
9.75	57.091
9.7875	58.213
9.825	59.219
9.8625	60.197
9.9	61.381
9.9375	62.513
9.975	63.716
10.0125	64.781
10.05	65.905
10.0875	67.311
10.125	68.638
10.1625	69.952
10.2	71.475
10.2375	72.988
10.275	74.654
10.3125	76.07
10.35	77.559
10.3875	79.41
10.425	81.177
10.4625	83.069
10.5	84.865
10.5375	86.809
10.575	89.044
10.6125	91.023
10.65	93.09
10.6875	95.633
10.725	98.264
10.7625	101.412
10.8	104.588
10.8375	108.219
10.875	112.589
10.9125	117.065
10.95	122.261
10.9875	128.144
11.025	134.698
11.0625	142.311
11.1	149.972
11.1375	158.232
11.175	167.342
11.2125	176.631
11.25	186.178
11.2875	196.227
11.325	206.29
11.3625	216.892
11.4	226.814
11.4375	236.043
11.475	245.181
11.5125	253.268
11.55	260.891
11.5875	267.237
11.625	272.375
11.6625	276.924
11.7	279.866
11.7375	281.76
11.775	282.003
11.8125	280.914
11.85	279.378
11.8875	276.423
11.925	272.44
11.9625	267.697
12	262.519
12.0375	257.547
12.075	250.941
12.1125	243.74
12.15	236.79
12.1875	229.456
12.225	222.088
12.2625	213.887
12.3	205.887
12.3375	198.751
12.375	190.198
12.4125	181.245
12.45	172.87
12.4875	163.877
12.525	156.311
12.5625	147.517
12.6	139.08
12.6375	131.557
12.675	123.352
12.7125	115.584
12.75	107.639
12.7875	100.122
12.825	93.629
12.8625	87.173
12.9	81.177
12.9375	75.391
12.975	70.156
13.0125	65.197
13.05	60.613
13.0875	56.221
13.125	52.508
13.1625	48.946
13.2	46.011
13.2375	43.007
13.275	40.362
13.3125	37.934
13.35	35.683
13.3875	33.73
13.425	31.898
13.4625	30.243
13.5	28.836
13.5375	27.339
13.575	26.008
13.6125	24.697
13.65	23.501
13.6875	22.493
13.725	21.455
13.7625	20.56
13.8	19.68
13.8375	18.762
13.875	17.926
13.9125	17.084
13.95	16.298
13.9875	15.674
14.025	14.973
14.0625	14.33
14.1	13.716
14.1375	13.145
14.175	12.552
14.2125	11.979
14.25	11.426
14.2875	10.986
14.325	10.526
14.3625	10.102
14.4	9.661
14.4375	9.266
14.475	8.863
14.5125	8.465
14.55	8.125
14.5875	7.839
14.625	7.512
14.6625	7.227
14.7	6.965
14.7375	6.693
14.775	6.426
14.8125	6.188
14.85	5.963
14.8875	5.736
14.925	5.548
14.9625	5.359
15	5.152
15.0375	4.967
15.075	4.826
15.1125	4.604
15.15	4.469
15.1875	4.302
15.225	4.19
15.2625	4.063
15.3	3.928
15.3375	3.788
15.375	3.665
15.4125	3.565
15.45	3.477
15.4875	3.391
15.525	3.317
15.5625	3.259
15.6	3.18
15.6375	3.143
15.675	3.122
15.7125	3.117
15.75	3.121
15.7875	3.113
15.825	3.137
15.8625	3.167
15.9	3.166
15.9375	3.191
15.975	3.248
16.0125	3.243
16.05	3.282
16.0875	3.301
16.125	3.286
16.1625	3.289
16.2	3.277
16.2375	3.263
16.275	3.233
16.3125	3.155
16.35	3.11
16.3875	3.055
16.425	2.981
16.4625	2.91
16.5	2.831
16.5375	2.739
16.575	2.656
16.6125	2.544
16.65	2.445
16.6875	2.401
16.725	2.297
16.7625	2.184
16.8	2.11
16.8375	2.019
16.875	1.944
16.9125	1.853
16.95	1.769
16.9875	1.709
17.025	1.62
17.0625	1.562
17.1	1.491
17.1375	1.422
17.175	1.355
17.2125	1.291
17.25	1.23
17.2875	1.184
17.325	1.117
17.3625	1.067
17.4	1.019
17.4375	0.974
17.475	0.923
17.5125	0.892
17.55	0.848
17.5875	0.828
17.625	0.805
17.6625	0.749
17.7	0.729
17.7375	0.717
17.775	0.674
17.8125	0.668
17.85	0.634
17.8875	0.631
17.925	0.635
17.9625	0.606
18	0.634
18.0375	0.636
18.075	0.673
18.1125	0.698
18.15	0.735
18.1875	0.804
18.225	0.873
18.2625	0.947
18.3	1.034
18.3375	1.119
18.375	1.204
18.4125	1.292
18.45	1.39
18.4875	1.448
18.525	1.516
18.5625	1.532
18.6	1.571
18.6375	1.552
18.675	1.512
18.7125	1.51
18.75	1.469
18.7875	1.461
18.825	1.42
18.8625	1.394
18.9	1.323
18.9375	1.277
18.975	1.225
19.0125	1.152
19.05	1.093
19.0875	1.023
19.125	0.96
19.1625	0.902
19.2	0.818
19.2375	0.773
19.275	0.736
19.3125	0.705
19.35	0.664
19.3875	0.653
19.425	0.65
19.4625	0.653
19.5	0.647
19.5375	0.646
19.575	0.643
19.6125	0.65
19.65	0.637
19.6875	0.65
19.725	0.615
19.7625	0.608
19.8	0.578
19.8375	0.56
19.875	0.512
19.9125	0.504
19.95	0.492
19.9875	0.467
20.025	0.442
20.0625	0.429
20.1	0.461
20.1375	0.447
20.175	0.443
20.2125	0.448
20.25	0.468
20.2875	0.484
20.325	0.478
20.3625	0.487
20.4	0.383
20.4375	0.271
20.475	0.207
20.5125	0.134
20.55	0.092
20.5875	0.085
20.625	0.217
20.6625	0.253
20.7	0.128
20.7375	0.028
20.775	-0.012
20.8125	-0.053
20.85	-0.089
20.8875	-0.11
20.925	-0.107
20.9625	-0.102
21	-0.095
21.0375	-0.092
21.075	-0.08
21.1125	-0.046
21.15	-0.033
21.1875	-0.013
21.225	-0.012
21.2625	0.023
21.3	0.039
21.3375	0.038
21.375	0.068
21.4125	0.066
21.45	0.097
21.4875	0.151
21.525	0.14
21.5625	0.137
21.6	0.138
21.6375	0.168
21.675	0.194
21.7125	0.198
21.75	0.237
21.7875	0.245
21.825	0.271
21.8625	0.26
21.9	0.272
21.9375	0.287
21.975	0.297
22.0125	0.294
22.05	0.325
22.0875	0.323
22.125	0.31
22.1625	0.3
22.2	0.279
22.2375	0.295
22.275	0.282
22.3125	0.277
22.35	0.26
22.3875	0.255
22.425	0.257
22.4625	0.249
22.5	0.247
22.5375	0.248
22.575	0.242
22.6125	0.258
22.65	0.252
22.6875	0.249
22.725	0.256
22.7625	0.24
22.8	0.231
22.8375	0.204
22.875	0.199
22.9125	0.185
22.95	0.182
22.9875	0.176
23.025	0.168
23.0625	0.12
23.1	0.081
23.1375	0.083
23.175	0.057
23.2125	0.048
23.25	0.031
23.2875	-0.003
23.325	-0.013
23.3625	-0.059
23.4	-0.069
23.4375	-0.077
23.475	-0.108
23.5125	-0.115
23.55	-0.121
23.5875	-0.119
23.625	-0.145
23.6625	-0.125
23.7	-0.135
23.7375	-0.147
23.775	-0.136
23.8125	-0.143
23.85	-0.149
23.8875	-0.162
23.925	-0.149
23.9625	-0.138
24	-0.158
24.0375	-0.152
24.075	-0.162
24.1125	-0.165
24.15	-0.174
24.1875	-0.165
24.225	-0.146
24.2625	-0.153
24.3	-0.175
24.3375	-0.169
24.375	-0.172
24.4125	-0.181
24.45	-0.174
24.4875	-0.181
24.525	-0.179
24.5625	-0.178
24.6	-0.155
24.6375	-0.169
24.675	-0.18
24.7125	-0.171
24.75	-0.179
24.7875	-0.187
24.825	-0.187
24.8625	-0.176
24.9	-0.181
24.9375	-0.191
24.975	-0.178
25.0125	-0.191
25.05	-0.207
25.0875	-0.189
25.125	-0.195
25.1625	-0.207
25.2	-0.168
25.2375	-0.186
25.275	-0.19
25.3125	-0.192
25.35	-0.183
25.3875	-0.19
25.425	-0.193
25.4625	-0.202
25.5	-0.197
25.5375	-0.191
25.575	-0.178
25.6125	-0.19
25.65	-0.2
25.6875	-0.196
25.725	-0.183
25.7625	-0.197
25.8	-0.188
25.8375	-0.172
25.875	-0.187
25.9125	-0.203
25.95	-0.19
25.9875	-0.198
26.025	-0.193
26.0625	-0.194
26.1	-0.188
26.1375	-0.187
26.175	-0.2
26.2125	-0.211
26.25	-0.221
26.2875	-0.209
26.325	-0.218
26.3625	-0.205
26.4	-0.224
26.4375	-0.221
26.475	-0.222
26.5125	-0.224
26.55	-0.221
26.5875	-0.225
26.625	-0.245
26.6625	-0.265
26.7	-0.228
26.7375	-0.237
26.775	-0.24
26.8125	-0.247
26.85	-0.251
26.8875	-0.245
26.925	-0.28
26.9625	-0.266
27	-0.254
27.0375	-0.266
27.075	-0.27
27.1125	-0.264
27.15	-0.27
27.1875	-0.273
27.225	-0.256
27.2625	-0.272
27.3	-0.282
27.3375	-0.267
27.375	-0.281
27.4125	-0.287
27.45	-0.282
27.4875	-0.303
27.525	-0.287
27.5625	-0.28
27.6	-0.311
27.6375	-0.28
27.675	-0.284
27.7125	-0.293
27.75	-0.306
27.7875	-0.294
27.825	-0.309
27.8625	-0.304
27.9	-0.303
27.9375	-0.304
27.975	-0.315
28.0125	-0.311
28.05	-0.301
28.0875	-0.291
28.125	-0.321
28.1625	-0.295
28.2	-0.311
28.2375	-0.298
28.275	-0.301
28.3125	-0.304
28.35	-0.302
28.3875	-0.304
28.425	-0.308
28.4625	-0.312
28.5	-0.313
28.5375	-0.304
28.575	-0.308
28.6125	-0.315
28.65	-0.294
28.6875	-0.314
28.725	-0.315
28.7625	-0.309
28.8	-0.307
28.8375	-0.317
28.875	-0.322
28.9125	-0.304
28.95	-0.298
28.9875	-0.303
29.025	-0.328
29.0625	-0.297
29.1	-0.301
29.1375	-0.319
29.175	-0.289
29.2125	-0.32
29.25	-0.296
29.2875	-0.3
29.325	-0.3
29.3625	-0.311
29.4	-0.275
29.4375	-0.305
29.475	-0.294
29.5125	-0.293
29.55	-0.301
29.5875	-0.317
29.625	-0.289
29.6625	-0.315
29.7	-0.274
29.7375	-0.286
29.775	-0.289
29.8125	-0.276
29.85	-0.278
29.8875	-0.291
29.925	-0.28
29.9625	-0.282
30	-0.28
30.0375	-0.286
30.075	-0.282
30.1125	-0.3
30.15	-0.296
30.1875	-0.282
30.225	-0.284
30.2625	-0.284
30.3	-0.274
30.3375	-0.278
30.375	-0.291
30.4125	-0.282
30.45	-0.275
30.4875	-0.302
30.525	-0.289
30.5625	-0.289
30.6	-0.299
30.6375	-0.289
30.675	-0.3
30.7125	-0.302
30.75	-0.275
30.7875	-0.277
30.825	-0.296
30.8625	-0.283
30.9	-0.284
30.9375	-0.287
30.975	-0.296
31.0125	-0.288
31.05	-0.318
31.0875	-0.299
31.125	-0.301
31.1625	-0.315
31.2	-0.307
31.2375	-0.315
31.275	-0.31
31.3125	-0.313
31.35	-0.323
31.3875	-0.309
31.425	-0.328
31.4625	-0.308
31.5	-0.315
31.5375	-0.328
31.575	-0.334
31.6125	-0.329
31.65	-0.322
31.6875	-0.327
31.725	-0.323
31.7625	-0.348
31.8	-0.322
31.8375	-0.338
31.875	-0.326
31.9125	-0.324
31.95	-0.327
31.9875	-0.318
32.025	-0.333
32.0625	-0.351
32.1	-0.328
32.1375	-0.335
32.175	-0.343
32.2125	-0.35
32.25	-0.35
32.2875	-0.331
32.325	-0.345
32.3625	-0.31
32.4	-0.34
32.4375	-0.345
32.475	-0.338
32.5125	-0.336
32.55	-0.33
32.5875	-0.338
32.625	-0.349
32.6625	-0.346
32.7	-0.325
32.7375	-0.345
32.775	-0.332
32.8125	-0.335
32.85	-0.337
32.8875	-0.325
32.925	-0.334
32.9625	-0.335
33	-0.353
33.0375	-0.335
33.075	-0.336
33.1125	-0.339
33.15	-0.337
33.1875	-0.335
33.225	-0.341
33.2625	-0.329
33.3	-0.339
33.3375	-0.321
33.375	-0.332
33.4125	-0.339
33.45	-0.332
33.4875	-0.315
33.525	-0.346
33.5625	-0.338
33.6	-0.332
33.6375	-0.317
33.675	-0.32
33.7125	-0.308
33.75	-0.322
33.7875	-0.322
33.825	-0.334
33.8625	-0.345
33.9	-0.348
33.9375	-0.311
33.975	-0.325

## Sheet: Fig3-S2-C
		Condition
		Mean	SEM	N
	T (°C)	ElenNRMTWT			ElenNRMTTS
	4	100	0	4	100	0	4
	25	97.2893	1.4147	4	100.778	0.622416	4
	40	97.4747	2.06486	4	101.053	0.547451	4
	50	97.4618	2.2215	4	101.368	0.609694	4
	55	93.8053	1.23613	4	98.8531	0.880715	4
	60	87.9167	1.38183	4	98.5458	0.808718	4
	65	68.9262	3.37006	4	92.4673	1.34442	4
	70	28.3784	7.9432	4	79.5483	6.49662	4
	75	14.4622	0.516069	4	56.602	9.09502	4

## Sheet: Fig3-S2-C-rawData-wt
ElenWT					Time (min)		4 degrees	25 degrees	40 degrees	50 degrees	55 degrees	60 degrees	65 degrees	70 degrees	75 degrees		4 degrees	25 degrees	40 degrees	50 degrees	55 degrees	60 degrees	65 degrees	70 degrees	75 degrees		4 degrees	25 degrees	40 degrees	50 degrees	55 degrees	60 degrees	65 degrees	70 degrees	75 degrees		4 degrees	25 degrees	40 degrees	50 degrees	55 degrees	60 degrees	65 degrees	70 degrees	75 degrees
1 uM, 25 uL injected					0		4.47536	3.65083	3.46166	3.42092	3.40595	3.46547	3.44177	3.3801	3.36351		4.29211	5.43017	3.84285	3.41949	3.32282	3.28627	3.27129	3.25261	3.22456		5.06456	4.84733	3.641	3.44697	3.3433	3.29236	3.26127	3.27694	3.29281		6.11339	4.41985	3.55434	3.41015	3.34952	3.29408	3.25453	3.26925	3.28605
TrpF (Ex: 280nm;Em: 315 nm)					0.00720005		4.47547	3.65156	3.46022	3.42134	3.40607	3.46645	3.4412	3.38038	3.36342		4.29194	5.43073	3.84278	3.41993	3.32361	3.28711	3.27149	3.26157	3.22588		5.06495	4.84783	3.64166	3.44764	3.34331	3.29219	3.26254	3.27646	3.29271		6.11475	4.42076	3.55415	3.41145	3.34964	3.29418	3.2546	3.26809	3.28625
Flow of 0.2 mL/min					0.0144001		4.47588	3.65239	3.45902	3.42196	3.40621	3.46756	3.44067	3.38078	3.36335		4.29227	5.4319	3.84283	3.42066	3.32447	3.28842	3.27196	3.27237	3.22753		5.06546	4.84851	3.64254	3.44818	3.34321	3.29198	3.26428	3.27637	3.29274		6.11621	4.42197	3.55437	3.413	3.34994	3.29432	3.2548	3.26725	3.28659
					0.0216001		4.47656	3.65334	3.45821	3.42277	3.40642	3.46866	3.4403	3.38126	3.36333		4.29318	5.43365	3.84306	3.42178	3.3254	3.29012	3.27267	3.28445	3.22947		5.06614	4.84936	3.64355	3.44861	3.34312	3.29184	3.26642	3.27662	3.29291		6.11766	4.42336	3.55501	3.41471	3.35045	3.29458	3.25513	3.26678	3.28701
					0.0288002		4.47749	3.65439	3.45781	3.42372	3.40669	3.46966	3.44015	3.38178	3.36336		4.29463	5.43588	3.84349	3.42335	3.32642	3.29213	3.27356	3.29698	3.23166		5.06702	4.85032	3.64463	3.44896	3.34321	3.29188	3.26883	3.27718	3.2932		6.11902	4.42482	3.55599	3.41641	3.35118	3.29499	3.25558	3.26668	3.28748
					0.0360002		4.47862	3.65553	3.45782	3.42475	3.40703	3.47052	3.44022	3.38228	3.36345		4.29649	5.4384	3.84406	3.42535	3.32758	3.29427	3.27458	3.30889	3.23405		5.06811	4.85131	3.64573	3.44928	3.34365	3.29223	3.27125	3.27794	3.29359		6.1202	4.42632	3.55717	3.418	3.35209	3.2955	3.25615	3.26695	3.28794
					0.0432003		4.47981	3.65671	3.45817	3.42574	3.40742	3.4712	3.44049	3.38273	3.3636		4.29854	5.44095	3.8447	3.42765	3.32883	3.29639	3.27567	3.31901	3.23657		5.06941	4.85223	3.64676	3.44961	3.34449	3.29297	3.27342	3.27879	3.29402		6.1211	4.42775	3.55842	3.41938	3.35312	3.29602	3.25682	3.26754	3.28839
					0.0504003		4.48099	3.65788	3.45876	3.42656	3.4079	3.47173	3.44092	3.38315	3.36382		4.30054	5.4432	3.8453	3.43009	3.33012	3.29829	3.27673	3.32634	3.23908		5.07089	4.853	3.64766	3.44996	3.3457	3.29409	3.27508	3.27958	3.29445		6.1217	4.42901	3.5596	3.42049	3.35418	3.29647	3.25751	3.26838	3.2888
					0.0576004		4.48208	3.65895	3.45947	3.42714	3.40843	3.4721	3.44142	3.38355	3.36413		4.30225	5.44485	3.84581	3.43242	3.33133	3.2998	3.27764	3.33026	3.24138		5.0725	4.85353	3.64838	3.45034	3.34715	3.29547	3.27604	3.28022	3.29485		6.12197	4.42995	3.56064	3.42126	3.35514	3.29681	3.25819	3.26943	3.28915
					0.0648004		4.483	3.65985	3.46017	3.4274	3.40894	3.47235	3.44191	3.38395	3.36448		4.30343	5.44571	3.84616	3.43445	3.33233	3.30077	3.27833	3.33058	3.24326		5.07419	4.85377	3.64887	3.45075	3.34867	3.29696	3.27622	3.28067	3.29525		6.122	4.43049	3.56152	3.42168	3.35592	3.29704	3.25884	3.2706	3.28937
					0.0720005		4.48364	3.66052	3.46081	3.4274	3.40936	3.4725	3.44235	3.38431	3.36488		4.30393	5.44571	3.84635	3.43598	3.33304	3.30115	3.27874	3.32758	3.24457		5.07591	4.85373	3.6491	3.45121	3.35011	3.2984	3.27571	3.28094	3.2957		6.12189	4.43056	3.5622	3.42174	3.35646	3.29719	3.25944	3.27177	3.28946
					0.0792005		4.48391	3.66092	3.46126	3.42717	3.40963	3.47261	3.4427	3.38462	3.3653		4.3037	5.44497	3.8464	3.43691	3.33335	3.30098	3.27893	3.3219	3.24516		5.07764	4.85348	3.64904	3.45173	3.35131	3.29973	3.2747	3.2811	3.29624		6.12175	4.43017	3.56263	3.42148	3.35671	3.29727	3.26001	3.27284	3.28945
					0.0864006		4.48375	3.66108	3.46152	3.42677	3.40974	3.47275	3.44296	3.38486	3.36578		4.30281	5.44366	3.84631	3.43717	3.33323	3.30038	3.27892	3.31442	3.24499		5.07935	4.85315	3.64868	3.45231	3.35216	3.30088	3.27346	3.28116	3.29688		6.12165	4.42936	3.56284	3.42093	3.35665	3.29733	3.26051	3.27368	3.28946
					0.0936006		4.48315	3.66102	3.46161	3.42625	3.40972	3.47294	3.44316	3.38503	3.3663		4.30138	5.44198	3.84615	3.43682	3.33267	3.29955	3.27878	3.30608	3.24407		5.08099	4.85286	3.64805	3.45294	3.35261	3.30181	3.27224	3.2811	3.29758		6.12163	4.42824	3.56285	3.4201	3.35631	3.29739	3.26092	3.27419	3.28956
					0.100801		4.48217	3.66081	3.4616	3.42568	3.40962	3.47317	3.4433	3.38511	3.36683		4.29961	5.44016	3.84599	3.43597	3.33174	3.29868	3.27852	3.29781	3.24251		5.08251	4.85271	3.6472	3.45356	3.35265	3.30244	3.27126	3.28093	3.29828		6.12171	4.42693	3.56267	3.41905	3.35575	3.2975	3.26121	3.27435	3.28978
					0.108001		4.48089	3.66046	3.46158	3.42514	3.40953	3.47338	3.44344	3.38507	3.36723		4.29766	5.43843	3.84586	3.4348	3.33053	3.29794	3.2782	3.29033	3.24051		5.08385	4.85271	3.64623	3.45411	3.35236	3.30275	3.27067	3.28061	3.29892		6.1219	4.4256	3.5623	3.41782	3.35508	3.2976	3.2614	3.27414	3.29006
					0.115201		4.47943	3.66003	3.46159	3.4247	3.40952	3.47346	3.44355	3.38487	3.36737		4.29569	5.43696	3.84572	3.4335	3.32923	3.29745	3.27784	3.28411	3.23832		5.08499	4.85289	3.64527	3.45445	3.35177	3.30274	3.27047	3.28014	3.29939		6.12221	4.42442	3.56173	3.41654	3.35441	3.29767	3.26147	3.27362	3.29032
					0.122401		4.47794	3.6595	3.46169	3.42439	3.40971	3.47334	3.44362	3.38452	3.36715		4.29385	5.43584	3.84553	3.43224	3.328	3.29728	3.27747	3.27929	3.23617		5.08587	4.85321	3.64439	3.45444	3.35096	3.30248	3.27055	3.27947	3.29958		6.12264	4.42344	3.56096	3.41535	3.35377	3.29763	3.26141	3.27288	3.29053
					0.129601		4.47652	3.65887	3.46189	3.42419	3.41018	3.47295	3.44364	3.38405	3.36649		4.29221	5.43507	3.84521	3.43116	3.327	3.29739	3.27708	3.27581	3.23424		5.08642	4.85362	3.64369	3.45396	3.35001	3.30202	3.27072	3.27855	3.2994		6.12308	4.42268	3.56007	3.41434	3.35317	3.29743	3.26121	3.27203	3.29067
					0.136801		4.47525	3.65809	3.46216	3.42409	3.41093	3.47227	3.44363	3.38349	3.36537		4.29085	5.43458	3.84472	3.4303	3.32631	3.29766	3.27659	3.27343	3.23264		5.08659	4.85398	3.6432	3.45294	3.349	3.30135	3.27074	3.27737	3.29882		6.12347	4.42209	3.55913	3.41356	3.35266	3.29703	3.26089	3.2712	3.29065
					0.144001		4.47409	3.65713	3.46246	3.42409	3.41187	3.47131	3.44363	3.38292	3.36385		4.28976	5.43427	3.84407	3.42966	3.32598	3.298	3.27598	3.27187	3.23143		5.08637	4.85415	3.64292	3.45141	3.34804	3.30046	3.27043	3.27598	3.29786		6.12377	4.42158	3.55824	3.41305	3.35224	3.29644	3.26046	3.27054	3.29041
					0.151201		4.47299	3.65604	3.46267	3.42421	3.41285	3.47012	3.44366	3.38236	3.36204		4.28894	5.43403	3.84325	3.42916	3.32596	3.29826	3.27528	3.27086	3.2306		5.08581	4.85399	3.64279	3.44946	3.34716	3.29941	3.26969	3.2745	3.2966		6.12398	4.42103	3.55747	3.41281	3.35193	3.29571	3.26	3.27009	3.28993
					0.158401		4.47184	3.65485	3.46264	3.42444	3.41372	3.46881	3.44373	3.38189	3.36012		4.28839	5.43383	3.84226	3.42869	3.32618	3.29843	3.27454	3.27017	3.23011		5.08503	4.85353	3.6427	3.44727	3.34634	3.29832	3.26852	3.27304	3.29517		6.12413	4.42035	3.55691	3.41282	3.35165	3.29491	3.25957	3.26985	3.28927
					0.165601		4.47057	3.65365	3.46233	3.42472	3.41436	3.46755	3.44384	3.3816	3.35829		4.28808	5.43362	3.8411	3.42818	3.32655	3.29847	3.27382	3.26957	3.22988		5.08417	4.85285	3.64257	3.44502	3.34557	3.29732	3.26697	3.27173	3.29363		6.1242	4.41943	3.55662	3.41305	3.35135	3.29413	3.25922	3.26971	3.2886
					0.172801		4.46912	3.65248	3.46174	3.42503	3.4147	3.46648	3.44403	3.38155	3.35675		4.28799	5.43339	3.83984	3.42752	3.32695	3.29838	3.27322	3.26893	3.22986		5.0833	4.85206	3.64226	3.44294	3.34481	3.2965	3.26516	3.27069	3.29209		6.12413	4.41827	3.55659	3.41339	3.35096	3.29341	3.25897	3.26957	3.28801
					0.180001		4.46744	3.65144	3.46096	3.4253	3.41468	3.46567	3.44426	3.38178	3.35563		4.28811	5.43316	3.83856	3.42668	3.32726	3.29818	3.27281	3.26816	3.23002		5.08252	4.8512	3.64176	3.44124	3.34406	3.29593	3.26321	3.27001	3.29062		6.12386	4.41688	3.55679	3.41372	3.35048	3.29282	3.25881	3.26928	3.28757
					0.187201		4.46553	3.65056	3.46012	3.42551	3.41434	3.46517	3.44449	3.38226	3.35504		4.28842	5.43294	3.83731	3.42567	3.32739	3.29794	3.27264	3.26723	3.23037		5.08186	4.85035	3.64102	3.44003	3.34334	3.29567	3.26127	3.26974	3.2893		6.12341	4.41535	3.55709	3.41395	3.34989	3.29233	3.25869	3.26872	3.28727
					0.194401		4.46346	3.64987	3.45936	3.42563	3.41374	3.46493	3.44464	3.38295	3.355		4.28894	5.43276	3.83615	3.42454	3.32735	3.29772	3.27275	3.26611	3.23091		5.08135	4.84951	3.64008	3.43938	3.34263	3.2957	3.25951	3.26988	3.28819		6.12284	4.41378	3.55732	3.41399	3.34921	3.2919	3.25863	3.26781	3.28709
					0.201601		4.46132	3.64941	3.45884	3.42566	3.41297	3.46488	3.44465	3.38373	3.35547		4.28962	5.43261	3.83515	3.4234	3.32713	3.29756	3.27313	3.26483	3.2316		5.08101	4.84877	3.63902	3.43922	3.34194	3.29596	3.25804	3.27034	3.28724		6.12217	4.41228	3.55732	3.41383	3.34848	3.29139	3.25864	3.26657	3.28699
					0.208801		4.45923	3.64914	3.45871	3.42553	3.41216	3.46491	3.44447	3.38452	3.35637		4.29043	5.43241	3.83435	3.42239	3.32681	3.29742	3.27367	3.26346	3.23242		5.08085	4.84816	3.63799	3.43943	3.34134	3.29633	3.25695	3.27104	3.28643		6.12137	4.41095	3.55702	3.41347	3.3477	3.29068	3.25876	3.26512	3.2869
					0.216001		4.45725	3.649	3.45905	3.42525	3.41139	3.46493	3.44409	3.38519	3.35754		4.29131	5.43212	3.83382	3.42162	3.32642	3.29725	3.27426	3.26204	3.23325		5.08083	4.84763	3.63709	3.43988	3.34089	3.29666	3.25627	3.27188	3.28571		6.12043	4.4099	3.55641	3.41293	3.34694	3.28965	3.25896	3.26369	3.28669
					0.223201		4.45544	3.64895	3.45984	3.42474	3.41067	3.46488	3.44352	3.3856	3.35882		4.29221	5.43166	3.83363	3.42116	3.32598	3.297	3.2748	3.26064	3.234		5.08088	4.84709	3.6364	3.4404	3.34067	3.29684	3.25601	3.27276	3.28508		6.11939	4.40917	3.55555	3.41228	3.34623	3.28827	3.25919	3.26248	3.28631
					0.230401		4.45381	3.64895	3.46087	3.424	3.40997	3.46476	3.44275	3.38563	3.36006		4.29313	5.43097	3.83376	3.42098	3.32552	3.29666	3.27523	3.25927	3.23457		5.08093	4.84645	3.6359	3.44089	3.34068	3.29681	3.25613	3.27361	3.28454		6.11835	4.40876	3.55456	3.41159	3.3456	3.28657	3.25939	3.2617	3.28575
					0.237602		4.45237	3.64897	3.46192	3.42304	3.40924	3.46461	3.44185	3.38519	3.36108		4.29399	5.43	3.83419	3.42106	3.32505	3.29624	3.27547	3.25795	3.23491		5.08095	4.84565	3.63553	3.44121	3.34091	3.29655	3.25658	3.27436	3.2841		6.11742	4.40864	3.55358	3.41095	3.34505	3.28463	3.25954	3.26147	3.28514
					0.244802		4.45111	3.64893	3.46272	3.4219	3.40843	3.46451	3.44086	3.38426	3.36181		4.29474	5.42872	3.83481	3.42131	3.32454	3.29574	3.27547	3.25668	3.23501		5.08089	4.84471	3.6352	3.44131	3.34132	3.29611	3.25727	3.27498	3.28375		6.11668	4.4087	3.55273	3.41041	3.34457	3.28257	3.25961	3.26181	3.2846
					0.252002		4.45007	3.64878	3.4631	3.42063	3.40751	3.46456	3.43983	3.38293	3.36214		4.29532	5.42713	3.83548	3.42166	3.32398	3.29515	3.2752	3.25547	3.23491		5.08072	4.84366	3.63488	3.44111	3.34184	3.29555	3.25812	3.27548	3.28349		6.11618	4.40887	3.55217	3.41002	3.34415	3.28056	3.25955	3.26266	3.28425
					0.259202		4.44927	3.64845	3.46293	3.41932	3.40651	3.46483	3.43878	3.38132	3.36208		4.29568	5.42531	3.83605	3.42202	3.32334	3.29452	3.27466	3.25434	3.23467		5.08042	4.84255	3.63449	3.44064	3.34233	3.29499	3.25899	3.27588	3.2833		6.11596	4.40905	3.55194	3.4098	3.34382	3.27879	3.25923	3.26386	3.28414
					0.266402		4.44873	3.64789	3.46217	3.41806	3.40548	3.46534	3.43772	3.37968	3.36165		4.29583	5.42336	3.83638	3.4223	3.32259	3.29391	3.27387	3.25327	3.2344		5.07997	4.84141	3.63397	3.43999	3.34266	3.29451	3.25984	3.27621	3.28319		6.11606	4.40922	3.55201	3.40967	3.34356	3.27743	3.25859	3.26516	3.28433
					0.273602		4.4484	3.64709	3.46088	3.41697	3.40449	3.46605	3.43663	3.37821	3.36092		4.29581	5.42137	3.83638	3.42247	3.3217	3.2934	3.27293	3.25226	3.23419		5.07938	4.84025	3.63331	3.43924	3.34271	3.29414	3.2606	3.27649	3.28313		6.11646	4.40936	3.55232	3.40959	3.34337	3.27659	3.25762	3.26635	3.28482
					0.280802		4.44822	3.64606	3.45929	3.41617	3.40366	3.4669	3.43552	3.37706	3.35998		4.29567	5.41946	3.83602	3.4225	3.32071	3.29304	3.27188	3.25133	3.23405		5.07876	4.83912	3.63258	3.43848	3.3424	3.29386	3.26123	3.2768	3.28307		6.11703	4.40953	3.55275	3.40947	3.34325	3.27628	3.25635	3.26729	3.28555
					0.288002		4.44813	3.64482	3.45766	3.41575	3.40313	3.46782	3.4344	3.37636	3.35896		4.29543	5.41772	3.83538	3.42241	3.31968	3.29286	3.2708	3.25051	3.23399		5.07823	4.83802	3.63188	3.43781	3.34176	3.29361	3.26173	3.27718	3.28301		6.11764	4.40978	3.55318	3.4092	3.34323	3.27646	3.2549	3.26793	3.28636
					0.295202		4.44806	3.64345	3.45632	3.41576	3.40298	3.46872	3.4333	3.37614	3.35793		4.29514	5.41621	3.83453	3.42226	3.31869	3.29282	3.26976	3.24988	3.23394		5.07791	4.83698	3.63137	3.43724	3.3408	3.29332	3.26208	3.27767	3.28292		6.11813	4.41015	3.55352	3.40876	3.34328	3.27706	3.25338	3.2683	3.28707
					0.302402		4.44798	3.64202	3.4555	3.41611	3.40322	3.46948	3.43226	3.37635	3.35696		4.29478	5.415	3.83362	3.42214	3.3178	3.29293	3.26889	3.24948	3.23383		5.07791	4.83602	3.6311	3.43686	3.33962	3.29297	3.26231	3.27832	3.28281		6.1184	4.41064	3.5537	3.40815	3.34336	3.278	3.25189	3.26847	3.28755
					0.309602		4.44782	3.64068	3.45529	3.41668	3.40384	3.47004	3.43134	3.3769	3.35609		4.29436	5.41408	3.83278	3.42208	3.31712	3.29315	3.26831	3.24933	3.23366		5.07821	4.83517	3.63109	3.43669	3.33831	3.29252	3.2624	3.27907	3.28269		6.11842	4.41126	3.55366	3.40738	3.34343	3.27921	3.25058	3.26859	3.28778
					0.316802		4.44754	3.63956	3.4557	3.41734	3.40475	3.47037	3.43059	3.37763	3.35537		4.29385	5.41345	3.8321	3.42218	3.31669	3.29342	3.2681	3.24936	3.23342		5.07879	4.83442	3.63131	3.43674	3.33697	3.29199	3.26235	3.27987	3.28254		6.11823	4.41192	3.55339	3.40651	3.34347	3.28056	3.24959	3.26881	3.28782
					0.324002		4.4471	3.6388	3.45662	3.41798	3.40583	3.47052	3.43004	3.37842	3.35481		4.2932	5.41312	3.83162	3.42245	3.31656	3.29364	3.26826	3.2495	3.23321		5.07956	4.83372	3.63164	3.43695	3.33576	3.29145	3.26212	3.2806	3.28237		6.11793	4.41256	3.55291	3.40559	3.34348	3.28199	3.24906	3.26926	3.28776
					0.331202		4.44652	3.63847	3.45784	3.4185	3.40694	3.47059	3.4297	3.37914	3.35447		4.29237	5.41303	3.83133	3.42294	3.31668	3.29368	3.26872	3.24966	3.2331		5.08041	4.83308	3.63199	3.43726	3.33479	3.29096	3.26171	3.28116	3.28218		6.11764	4.41309	3.55224	3.40467	3.3434	3.28344	3.24902	3.26996	3.28766
					0.338402		4.44589	3.63861	3.45916	3.4188	3.40793	3.47065	3.42955	3.37971	3.35435		4.29133	5.41316	3.83115	3.42363	3.31697	3.29344	3.26942	3.24976	3.23318		5.08125	4.8325	3.63221	3.43761	3.33411	3.29064	3.26111	3.28145	3.28202		6.11746	4.41336	3.55139	3.40384	3.34321	3.28488	3.24945	3.2709	3.28758
					0.345602		4.44521	3.63925	3.46032	3.41887	3.40869	3.47074	3.42955	3.38012	3.35447		4.29013	5.41348	3.83099	3.42446	3.31736	3.29287	3.27026	3.24972	3.23351		5.08196	4.83198	3.63216	3.43793	3.33372	3.29057	3.26037	3.28142	3.28189		6.1175	4.41334	3.55039	3.40319	3.34284	3.28627	3.25024	3.27197	3.28756
					0.352802		4.44449	3.64031	3.46111	3.41871	3.40917	3.47092	3.42965	3.38038	3.35483		4.28885	5.41398	3.8308	3.42533	3.31772	3.29195	3.27115	3.24947	3.23408		5.08247	4.83153	3.63171	3.4382	3.33359	3.29077	3.2595	3.28104	3.2818		6.11779	4.41302	3.54931	3.40276	3.34229	3.28755	3.25121	3.27307	3.28763
					0.360002		4.44367	3.64169	3.46139	3.41842	3.40929	3.47118	3.42979	3.3805	3.3554		4.28764	5.41466	3.83053	3.42612	3.31799	3.29071	3.272	3.24899	3.2348		5.0828	4.83108	3.63082	3.43838	3.33375	3.29121	3.25856	3.28037	3.28176		6.11826	4.41249	3.54822	3.40253	3.34158	3.28866	3.25217	3.27406	3.28773
					0.367202		4.44273	3.64323	3.46112	3.41808	3.40909	3.47155	3.42996	3.3805	3.35611		4.28661	5.41548	3.83017	3.42673	3.31813	3.28923	3.27274	3.2483	3.23555		5.08301	4.83059	3.62952	3.4384	3.33421	3.29185	3.25757	3.27946	3.28177		6.11875	4.41189	3.54717	3.40249	3.34072	3.28951	3.25294	3.27479	3.28783
					0.374402		4.44173	3.64473	3.46035	3.41778	3.40859	3.47192	3.43019	3.38038	3.35683		4.28584	5.41636	3.82974	3.42707	3.31813	3.28764	3.27331	3.24747	3.23617		5.08321	4.83008	3.62794	3.43822	3.33498	3.2926	3.25662	3.27837	3.28187		6.11911	4.41135	3.54621	3.4026	3.33973	3.29009	3.25338	3.27514	3.28782
					0.381602		4.4407	3.64602	3.45926	3.4175	3.40789	3.47219	3.4305	3.38015	3.35749		4.28538	5.41717	3.82932	3.42706	3.31804	3.28606	3.27372	3.24655	3.23655		5.08345	4.8296	3.62621	3.43785	3.33599	3.29335	3.25582	3.2772	3.28207		6.1192	4.41097	3.54534	3.40281	3.33869	3.29037	3.25341	3.27508	3.28771
					0.388802		4.43969	3.64699	3.45805	3.41721	3.40708	3.47223	3.4309	3.37988	3.35802		4.28522	5.41784	3.82895	3.42664	3.31793	3.28465	3.27393	3.24557	3.23662		5.08378	4.82924	3.62446	3.43735	3.33719	3.29399	3.25528	3.27603	3.28235		6.11901	4.41086	3.54456	3.40304	3.33772	3.29034	3.25303	3.27465	3.28754
					0.396003		4.43867	3.64761	3.45689	3.41682	3.40624	3.47199	3.43139	3.37963	3.35839		4.28528	5.41832	3.8287	3.42581	3.31784	3.28351	3.27393	3.24457	3.23641		5.08423	4.82907	3.62284	3.43676	3.33849	3.29439	3.25508	3.27494	3.28269		6.11855	4.41105	3.54391	3.40322	3.33699	3.29001	3.25236	3.27395	3.2874
					0.403203		4.43765	3.64788	3.45597	3.41631	3.40548	3.47144	3.43201	3.37951	3.3586		4.28548	5.41857	3.8286	3.42464	3.31781	3.28268	3.27368	3.24358	3.23598		5.08478	4.82913	3.62145	3.43615	3.33983	3.29447	3.25527	3.27393	3.28307		6.11789	4.41154	3.54336	3.40325	3.33664	3.28943	3.2516	3.27311	3.28738
					0.410403		4.43665	3.64788	3.45544	3.41566	3.40486	3.4706	3.43274	3.37958	3.35868		4.28572	5.41859	3.82868	3.42327	3.3178	3.28217	3.27315	3.24258	3.23541		5.08535	4.82942	3.62042	3.43555	3.34108	3.29418	3.25587	3.273	3.28348		6.11717	4.41225	3.54283	3.40312	3.33675	3.2887	3.25096	3.27232	3.28751
					0.417603		4.4357	3.64771	3.45541	3.41491	3.40446	3.46953	3.43357	3.37986	3.35868		4.28593	5.41838	3.82894	3.4218	3.31782	3.28193	3.27234	3.24162	3.23479		5.08587	4.82994	3.61978	3.43502	3.34211	3.29354	3.25688	3.27216	3.28395		6.11653	4.41306	3.54233	3.40284	3.33726	3.28792	3.2506	3.27171	3.28779
					0.424803		4.4348	3.64751	3.45593	3.41414	3.40434	3.46832	3.43436	3.38032	3.35867		4.28607	5.41799	3.82934	3.42038	3.31786	3.28189	3.27129	3.24064	3.23421		5.08626	4.83065	3.61955	3.4346	3.34277	3.29262	3.25825	3.27145	3.28452		6.11614	4.4138	3.54189	3.40251	3.33807	3.28714	3.25061	3.27137	3.2882
					0.432003		4.43391	3.6474	3.45695	3.41347	3.40447	3.46711	3.43502	3.38092	3.35873		4.28616	5.41747	3.82981	3.41907	3.31792	3.28201	3.27008	3.23967	3.2337		5.08652	4.83151	3.61969	3.43433	3.34299	3.2915	3.25985	3.27095	3.28522		6.11612	4.41432	3.54162	3.40223	3.33904	3.28643	3.25101	3.2713	3.28869
					0.439203		4.43299	3.64744	3.45836	3.41304	3.4048	3.466	3.43542	3.38158	3.35884		4.28625	5.41691	3.83027	3.41797	3.31796	3.2823	3.26886	3.23868	3.23324		5.08666	4.83244	3.62017	3.43419	3.34274	3.2903	3.26144	3.2707	3.28602		6.11655	4.41453	3.5416	3.40211	3.33998	3.28585	3.25174	3.27144	3.28919
					0.446403		4.43208	3.6476	3.46001	3.413	3.40521	3.46512	3.43553	3.38218	3.359		4.28643	5.41635	3.83067	3.41711	3.31798	3.28275	3.26778	3.23771	3.23284		5.08666	4.83337	3.62093	3.43413	3.34208	3.28911	3.26273	3.27071	3.28686		6.11733	4.41437	3.54185	3.40226	3.3407	3.28546	3.25268	3.27165	3.28963
					0.453603		4.43122	3.64784	3.46173	3.41342	3.40564	3.4645	3.43534	3.38259	3.35914		4.28674	5.41577	3.83094	3.4165	3.31802	3.28338	3.26701	3.23682	3.23246		5.08654	4.8342	3.62193	3.43413	3.3411	3.28803	3.26348	3.27097	3.28768		6.11837	4.41387	3.54235	3.4027	3.34104	3.28527	3.25367	3.27175	3.28995
					0.460803		4.43051	3.64807	3.46338	3.41427	3.406	3.46411	3.43487	3.38271	3.35923		4.28723	5.41511	3.83106	3.41609	3.31814	3.28416	3.26661	3.23605	3.23209		5.08634	4.83489	3.6231	3.4342	3.33992	3.28714	3.26348	3.27144	3.28844		6.1195	4.41306	3.54307	3.40341	3.34094	3.28522	3.25455	3.27163	3.29015
					0.468003		4.42997	3.64825	3.46479	3.41546	3.40624	3.46391	3.43413	3.38246	3.35928		4.2879	5.41437	3.83105	3.41578	3.31836	3.28507	3.26657	3.23544	3.23176		5.08609	4.83539	3.62435	3.43432	3.33866	3.28643	3.26266	3.27209	3.28911		6.12057	4.41204	3.54398	3.40428	3.34044	3.28524	3.25515	3.27123	3.29024
					0.475203		4.42957	3.64835	3.46585	3.41684	3.4063	3.46379	3.43321	3.38187	3.35929		4.28871	5.41356	3.83094	3.41549	3.31863	3.28604	3.26681	3.23504	3.23151		5.08585	4.83572	3.62565	3.43453	3.33745	3.28587	3.26102	3.27284	3.28965		6.12146	4.41093	3.54497	3.40516	3.33961	3.28524	3.25541	3.2706	3.29027
					0.482403		4.42928	3.64836	3.46647	3.41823	3.40615	3.46372	3.43227	3.38098	3.3593		4.28959	5.41276	3.8308	3.41518	3.31883	3.28695	3.26719	3.23493	3.23132		5.08563	4.83593	3.62698	3.43481	3.33633	3.28544	3.25869	3.27361	3.28996		6.12204	4.40987	3.5459	3.40589	3.3386	3.28518	3.25536	3.26987	3.29031
					0.489603		4.42907	3.64828	3.46662	3.41946	3.40581	3.4636	3.4315	3.37987	3.35935		4.29047	5.41201	3.83073	3.41482	3.31891	3.28768	3.2676	3.23519	3.23117		5.08541	4.83602	3.62833	3.43516	3.33533	3.28509	3.25592	3.27432	3.29003		6.12225	4.40896	3.54659	3.40633	3.33753	3.28497	3.25505	3.2692	3.29039
					0.496803		4.42891	3.64813	3.46638	3.42039	3.40536	3.46344	3.43106	3.37861	3.35951		4.2913	5.41137	3.83077	3.41444	3.31881	3.28808	3.2679	3.23579	3.23099		5.08517	4.83592	3.62968	3.43558	3.33445	3.28485	3.25297	3.27494	3.28985		6.12207	4.40824	3.54694	3.40637	3.33649	3.28453	3.25457	3.26876	3.29052
					0.504003		4.42876	3.64797	3.46579	3.42095	3.40481	3.46323	3.43098	3.37721	3.35986		4.29206	5.41083	3.83096	3.41406	3.3185	3.28808	3.26802	3.23671	3.2307		5.0849	4.83562	3.63098	3.43603	3.33369	3.28477	3.25011	3.27548	3.28953		6.12154	4.40772	3.54697	3.40598	3.33557	3.28377	3.25404	3.26868	3.29072
					0.511203		4.42852	3.64779	3.46495	3.4211	3.40422	3.46304	3.43122	3.3757	3.36043		4.2927	5.41037	3.83127	3.41375	3.31795	3.28773	3.26797	3.23783	3.23027		5.08458	4.83508	3.63218	3.43651	3.33304	3.2849	3.24761	3.27596	3.28912		6.12077	4.40736	3.5467	3.40519	3.33479	3.28268	3.2535	3.26895	3.29095
					0.518403		4.42812	3.64759	3.46397	3.42094	3.40354	3.46293	3.43173	3.37412	3.36118		4.29319	5.40997	3.83162	3.41353	3.31715	3.28712	3.26782	3.23908	3.22965		5.0842	4.83431	3.63322	3.43702	3.33252	3.28527	3.24563	3.27643	3.28864		6.11988	4.40712	3.54625	3.40412	3.33415	3.28139	3.25304	3.26947	3.2912
					0.525603		4.42753	3.6473	3.46296	3.42051	3.4028	3.46302	3.43245	3.37257	3.36208		4.29351	5.4096	3.83193	3.41344	3.31618	3.28644	3.26769	3.24032	3.22888		5.08374	4.83334	3.63404	3.43754	3.33214	3.28591	3.24426	3.27689	3.28816		6.11902	4.40693	3.5457	3.40293	3.3337	3.28001	3.25268	3.27008	3.29148
					0.532803		4.42675	3.6469	3.46202	3.41994	3.40203	3.46333	3.43332	3.37116	3.36299		4.29363	5.40922	3.8321	3.4135	3.31516	3.28586	3.26772	3.24143	3.22802		5.08323	4.8322	3.63455	3.43806	3.33195	3.28674	3.24352	3.2773	3.28779		6.11827	4.4067	3.54511	3.40177	3.33351	3.27868	3.25248	3.27063	3.29177
					0.540003		4.42585	3.64638	3.46124	3.41932	3.40129	3.46385	3.43419	3.36996	3.36381		4.29357	5.40878	3.83205	3.41367	3.31426	3.28553	3.26799	3.24226	3.22721		5.08273	4.83088	3.6347	3.43856	3.33197	3.28763	3.24332	3.27763	3.28763		6.11769	4.40637	3.5446	3.4008	3.33365	3.27752	3.25247	3.27095	3.29209
					0.547204		4.42491	3.64577	3.46063	3.41871	3.40065	3.46452	3.43493	3.36906	3.36441		4.29336	5.40825	3.83173	3.4139	3.31356	3.28557	3.2685	3.24274	3.22664		5.08229	4.82942	3.63444	3.43899	3.33219	3.28839	3.24353	3.27781	3.28776		6.11728	4.40592	3.5443	3.40011	3.33416	3.27666	3.2526	3.27097	3.29241
					0.554404		4.42393	3.64514	3.4602	3.41823	3.40016	3.46524	3.43545	3.36851	3.3647		4.29307	5.40769	3.83115	3.41413	3.31311	3.28602	3.26923	3.24288	3.22645		5.08199	4.82789	3.63382	3.43928	3.33256	3.28891	3.24404	3.27781	3.2882		6.11701	4.40537	3.54426	3.39975	3.335	3.2762	3.25285	3.27067	3.29269
					0.561604		4.42293	3.64457	3.45993	3.41794	3.39987	3.46593	3.43574	3.36839	3.3646		4.29276	5.40721	3.83036	3.41431	3.31287	3.28677	3.27011	3.24276	3.22674		5.08187	4.82637	3.63296	3.43941	3.33303	3.28908	3.24474	3.27764	3.28889		6.11685	4.40477	3.54448	3.39971	3.33607	3.27622	3.25315	3.27011	3.29289
					0.568804		4.42194	3.64418	3.4598	3.41791	3.39978	3.4665	3.43585	3.36873	3.36408		4.29252	5.40692	3.82944	3.41441	3.31283	3.28768	3.27101	3.24247	3.22747		5.082	4.82492	3.63204	3.43935	3.33354	3.28887	3.24556	3.27724	3.28981		6.11669	4.40418	3.54489	3.39993	3.33728	3.27665	3.2535	3.26946	3.29301
					0.576004		4.421	3.64403	3.45977	3.41814	3.39989	3.46688	3.4358	3.36952	3.36316		4.29245	5.40688	3.82848	3.41446	3.31292	3.28856	3.27181	3.24208	3.22853		5.08237	4.82356	3.6312	3.43911	3.33405	3.2883	3.24641	3.27667	3.29089		6.11647	4.40361	3.54539	3.40031	3.33847	3.27737	3.25388	3.26888	3.293
					0.583204		4.42016	3.64412	3.45977	3.41856	3.40012	3.46695	3.43554	3.37064	3.36189		4.2926	5.40709	3.82758	3.41447	3.31302	3.28923	3.2724	3.24164	3.22977		5.08301	4.82225	3.63057	3.43874	3.33454	3.2875	3.24723	3.27594	3.29197		6.11615	4.40309	3.5459	3.40075	3.3395	3.2782	3.25428	3.26848	3.2928
					0.590404		4.41941	3.64435	3.4597	3.4191	3.40041	3.46669	3.43503	3.37191	3.36044		4.29298	5.40751	3.8268	3.41446	3.31304	3.28962	3.27272	3.24123	3.23101		5.08387	4.82102	3.63025	3.43829	3.33503	3.28662	3.24796	3.27513	3.29292		6.11575	4.40264	3.5464	3.40114	3.34014	3.27899	3.25463	3.26828	3.29241
					0.597604		4.41868	3.64454	3.45951	3.41969	3.40067	3.46614	3.43426	3.37315	3.35898		4.29353	5.40813	3.8262	3.41445	3.31289	3.28965	3.27272	3.24087	3.23212		5.08494	4.81993	3.63026	3.43786	3.33553	3.28586	3.24863	3.27429	3.29361		6.11532	4.40229	3.54685	3.40145	3.34026	3.27963	3.25483	3.26827	3.29188
					0.604804		4.41792	3.6445	3.45913	3.42024	3.40086	3.46537	3.43324	3.37425	3.35772		4.29416	5.40891	3.82587	3.41448	3.31258	3.28931	3.27243	3.24054	3.23297		5.08617	4.81908	3.63054	3.43753	3.33605	3.28537	3.24925	3.27347	3.29401		6.11494	4.40205	3.54723	3.40164	3.33984	3.28004	3.25482	3.26838	3.2913
					0.612004		4.41714	3.64403	3.45858	3.42068	3.40095	3.46445	3.43201	3.3751	3.35681		4.29471	5.40981	3.82583	3.41452	3.31215	3.28867	3.27188	3.24017	3.23352		5.08752	4.8186	3.63095	3.4373	3.33658	3.28522	3.24981	3.27269	3.29418		6.11469	4.40191	3.5475	3.40171	3.33905	3.28019	3.2546	3.26858	3.29075
					0.619204		4.41636	3.64298	3.45784	3.42092	3.40096	3.46346	3.43065	3.37562	3.35636		4.29507	5.41073	3.82605	3.41459	3.31175	3.28779	3.27115	3.23968	3.2338		5.089	4.81855	3.63128	3.4371	3.33705	3.28534	3.25032	3.27199	3.29419		6.11471	4.40187	3.54755	3.40165	3.33813	3.28011	3.25426	3.2688	3.2903
					0.626404		4.4156	3.64132	3.45696	3.42086	3.40098	3.46243	3.42926	3.37577	3.35638		4.29512	5.41157	3.82649	3.41462	3.31146	3.28678	3.27036	3.23904	3.23391		5.09059	4.81897	3.63137	3.43688	3.33741	3.28566	3.25073	3.27137	3.29406		6.11508	4.4019	3.54736	3.40146	3.33731	3.27986	3.25385	3.26898	3.28993
					0.633604		4.41479	3.63912	3.45597	3.42049	3.40112	3.46147	3.42795	3.3756	3.35681		4.29478	5.41219	3.82703	3.4146	3.31137	3.28574	3.26962	3.23827	3.23401		5.09226	4.81986	3.63111	3.43652	3.33756	3.28609	3.251	3.27083	3.29381		6.11581	4.40199	3.54691	3.40116	3.33678	3.27955	3.25344	3.26911	3.2896
					0.640804		4.41392	3.63661	3.45492	3.41988	3.40146	3.4607	3.42686	3.37517	3.35755		4.2941	5.41251	3.82761	3.41452	3.31153	3.28478	3.26904	3.23744	3.23423		5.09394	4.82118	3.63052	3.43599	3.33741	3.28658	3.25108	3.27038	3.29344		6.11689	4.40215	3.54618	3.40075	3.33668	3.2793	3.25309	3.26923	3.28928
					0.648004		4.41298	3.63409	3.45392	3.41913	3.40201	3.46023	3.42612	3.3746	3.35844		4.29316	5.41244	3.82817	3.41441	3.31193	3.28397	3.2687	3.23661	3.23462		5.09549	4.82277	3.62965	3.43524	3.33691	3.28709	3.25091	3.26999	3.29294		6.11821	4.40238	3.54522	3.40025	3.33714	3.27922	3.25288	3.26942	3.28893
					0.655204		4.41201	3.63189	3.45304	3.41831	3.40267	3.46012	3.42582	3.37397	3.35932		4.29205	5.41191	3.82864	3.41434	3.31253	3.28335	3.26864	3.23586	3.2352		5.09681	4.82442	3.62865	3.43432	3.33605	3.28759	3.25049	3.26969	3.29231		6.11963	4.40263	3.5441	3.39968	3.33818	3.27932	3.25288	3.26968	3.2885
					0.662404		4.41107	3.63025	3.45238	3.4175	3.40333	3.46038	3.42593	3.37335	3.36003		4.29091	5.41089	3.82897	3.41436	3.31324	3.28291	3.26885	3.23524	3.23594		5.09784	4.82588	3.62761	3.43333	3.33494	3.28811	3.24982	3.2695	3.29152		6.12102	4.40279	3.54289	3.39909	3.33962	3.27961	3.25313	3.27	3.28795
					0.669604		4.41022	3.62933	3.45199	3.41677	3.40388	3.46095	3.42638	3.37279	3.36046		4.28985	5.4094	3.82916	3.41445	3.31391	3.28268	3.26931	3.23488	3.23673		5.09854	4.82691	3.62667	3.43239	3.33377	3.28867	3.24897	3.26944	3.29061		6.12222	4.40279	3.54177	3.39854	3.3412	3.28004	3.25356	3.2703	3.28731
					0.676804		4.4095	3.62917	3.45189	3.41617	3.40424	3.46172	3.42703	3.37228	3.36058		4.28894	5.40758	3.82923	3.4146	3.31445	3.28265	3.26999	3.23481	3.23749		5.0989	4.82736	3.62595	3.43161	3.33275	3.28929	3.24804	3.26952	3.28962		6.1231	4.40257	3.54093	3.39813	3.34265	3.28056	3.25401	3.27055	3.28665
					0.684004		4.40896	3.62969	3.45206	3.41576	3.40433	3.46258	3.42779	3.37181	3.36046		4.28826	5.40566	3.82927	3.4148	3.31486	3.28281	3.27078	3.23505	3.23804		5.09892	4.82715	3.62549	3.43109	3.33207	3.28999	3.24719	3.26971	3.28869		6.12355	4.40218	3.54053	3.39789	3.34375	3.2811	3.25432	3.27069	3.28606
					0.691204		4.4086	3.63072	3.45241	3.41555	3.40412	3.46336	3.42857	3.37139	3.36014		4.28779	5.40385	3.82935	3.41498	3.31517	3.2831	3.27157	3.23558	3.23828		5.09863	4.82634	3.62524	3.43087	3.33184	3.29073	3.24659	3.26996	3.28797		6.12356	4.40167	3.54067	3.39784	3.34435	3.28164	3.2544	3.27066	3.2856
					0.698404		4.40841	3.63197	3.45289	3.41558	3.40363	3.4639	3.42931	3.37104	3.35969		4.28749	5.40236	3.82954	3.41508	3.31546	3.28344	3.27227	3.23635	3.23813		5.09813	4.82501	3.62514	3.43093	3.33214	3.29147	3.24638	3.27025	3.28758		6.12315	4.40112	3.54128	3.39794	3.34438	3.28217	3.2542	3.2704	3.28531
					0.705605		4.40834	3.63314	3.45342	3.4158	3.40292	3.46408	3.42997	3.37079	3.35911		4.2873	5.40129	3.82988	3.41497	3.31576	3.28372	3.27282	3.2373	3.23758		5.09757	4.82329	3.62502	3.4312	3.33298	3.29214	3.24664	3.27058	3.28757		6.12244	4.4006	3.54224	3.39819	3.34381	3.28267	3.25378	3.26989	3.28518
					0.712805		4.40829	3.63399	3.45388	3.41616	3.40216	3.46391	3.43054	3.3707	3.35842		4.28715	5.40071	3.83032	3.41453	3.31612	3.28394	3.27322	3.23838	3.23669		5.09704	4.82134	3.62481	3.43156	3.33434	3.29265	3.24733	3.27091	3.28791		6.12156	4.40022	3.54333	3.39859	3.34267	3.28315	3.25316	3.26917	3.28517
					0.720005		4.40814	3.63439	3.45418	3.41663	3.40146	3.46341	3.43105	3.37084	3.35765		4.28702	5.40059	3.83083	3.41369	3.31655	3.28407	3.27352	3.23948	3.23558		5.09658	4.8193	3.62443	3.4319	3.33608	3.293	3.24835	3.27123	3.28853		6.12064	4.40008	3.54434	3.39915	3.34109	3.28363	3.2524	3.26832	3.28522
					0.727205		4.40776	3.63429	3.45425	3.41724	3.40096	3.46274	3.43155	3.37123	3.3569		4.28691	5.40079	3.83131	3.41247	3.31711	3.2841	3.27376	3.2405	3.23439		5.09617	4.81728	3.62388	3.4322	3.33798	3.29317	3.24948	3.27147	3.28934		6.11981	4.40021	3.54509	3.39987	3.33926	3.28411	3.25155	3.26744	3.28522
					0.734405		4.40708	3.63373	3.45409	3.41799	3.40068	3.46202	3.43206	3.37188	3.35619		4.28683	5.40115	3.83167	3.41098	3.31775	3.28401	3.27398	3.24132	3.23322		5.0958	4.81537	3.62322	3.43246	3.33981	3.2932	3.25058	3.27168	3.29021		6.11922	4.40056	3.54545	3.40077	3.33738	3.28462	3.25072	3.26658	3.28514
					0.741605		4.4061	3.63278	3.45379	3.41894	3.40064	3.46135	3.4326	3.37279	3.35557		4.28681	5.40145	3.8318	3.40937	3.31839	3.28376	3.27415	3.2419	3.23222		5.09549	4.81362	3.62248	3.43264	3.34144	3.29312	3.2515	3.27192	3.29105		6.11895	4.40099	3.54536	3.40186	3.33559	3.28513	3.24997	3.2658	3.28501
					0.748805		4.40487	3.63158	3.45348	3.42004	3.40083	3.46084	3.43312	3.37389	3.35501		4.28686	5.40156	3.83163	3.40778	3.31891	3.2834	3.27426	3.24227	3.23147		5.09524	4.81207	3.62173	3.4327	3.3428	3.29297	3.25219	3.27228	3.29177		6.11905	4.40139	3.54483	3.40317	3.33402	3.28565	3.24931	3.26514	3.28488
					0.756005		4.40348	3.63029	3.45325	3.42118	3.40123	3.46049	3.43357	3.37504	3.35449		4.28699	5.40144	3.83112	3.40638	3.3192	3.28296	3.27428	3.24243	3.23105		5.09503	4.81079	3.62099	3.43263	3.34383	3.29276	3.25264	3.27278	3.29235		6.11951	4.40167	3.54401	3.40465	3.33276	3.28611	3.24867	3.26461	3.28483
					0.763205		4.40201	3.62911	3.45319	3.42224	3.40182	3.46034	3.43387	3.37615	3.35403		4.2872	5.40109	3.83028	3.40533	3.3193	3.28255	3.27415	3.24242	3.23093		5.0948	4.80983	3.62033	3.43245	3.34444	3.2925	3.25291	3.27336	3.29274		6.12023	4.4018	3.5431	3.40618	3.3319	3.28652	3.248	3.26424	3.28493
					0.770405		4.40053	3.62818	3.45336	3.42311	3.40254	3.46035	3.43396	3.37715	3.35363		4.28747	5.40057	3.82916	3.40476	3.31928	3.28221	3.27383	3.2423	3.23104		5.09455	4.80926	3.61981	3.43217	3.3446	3.2922	3.25313	3.27392	3.29292		6.12108	4.40177	3.54232	3.40754	3.33145	3.28684	3.24734	3.264	3.28522
					0.777605		4.3991	3.62758	3.45376	3.42368	3.40331	3.46045	3.43379	3.37802	3.35328		4.28777	5.39993	3.82791	3.40474	3.31921	3.28196	3.27322	3.24222	3.23126		5.09426	4.80913	3.61944	3.43181	3.34432	3.29183	3.25341	3.27439	3.29283		6.12194	4.40158	3.54186	3.40853	3.33141	3.28707	3.2468	3.26387	3.28578
					0.784805		4.39776	3.62735	3.45437	3.42388	3.40408	3.46058	3.43332	3.37876	3.35293		4.28807	5.39926	3.82667	3.40526	3.3191	3.28185	3.27232	3.2423	3.23148		5.09397	4.80943	3.61919	3.43136	3.34375	3.29136	3.25379	3.27469	3.29248		6.12267	4.40128	3.54177	3.409	3.33173	3.28718	3.24647	3.26382	3.28656
					0.792005		4.39653	3.62746	3.45506	3.42362	3.40482	3.4607	3.43255	3.37942	3.35261		4.28838	5.39865	3.8256	3.40622	3.319	3.28194	3.27114	3.24261	3.23163		5.09374	4.81012	3.61902	3.43078	3.34305	3.29078	3.25426	3.2747	3.29187		6.12313	4.40097	3.54203	3.40889	3.33229	3.28714	3.24646	3.26384	3.28748
					0.799205		4.39543	3.62789	3.4557	3.42292	3.4055	3.46078	3.43151	3.38005	3.35237		4.28871	5.39818	3.82482	3.40751	3.31894	3.28228	3.26983	3.24311	3.23169		5.09356	4.81108	3.6189	3.43017	3.34232	3.29007	3.25472	3.27438	3.29105		6.12324	4.40071	3.54252	3.40817	3.333	3.28692	3.24682	3.26394	3.28843
					0.806405		4.39443	3.62862	3.45616	3.42191	3.40609	3.46084	3.43032	3.38075	3.35229		4.2891	5.3979	3.82439	3.40901	3.31899	3.28289	3.26855	3.24368	3.23165		5.09347	4.81219	3.61879	3.42963	3.34161	3.28924	3.255	3.2737	3.29006		6.12299	4.40055	3.54314	3.40692	3.33376	3.2865	3.24757	3.26414	3.28931
					0.813605		4.39358	3.62957	3.45639	3.42082	3.40655	3.46087	3.4291	3.38159	3.35248		4.28962	5.3978	3.82435	3.41058	3.31916	3.28366	3.26748	3.2442	3.23153		5.09351	4.81333	3.61869	3.4293	3.34091	3.28829	3.255	3.27274	3.28899		6.12245	4.40052	3.54378	3.40527	3.33447	3.28594	3.2487	3.26449	3.29002
					0.820805		4.39292	3.63061	3.45644	3.41989	3.40687	3.46082	3.42795	3.38255	3.35297		4.29032	5.39783	3.82463	3.41213	3.31938	3.28448	3.26675	3.24456	3.23136		5.09376	4.8144	3.61854	3.4292	3.3402	3.28725	3.25463	3.27166	3.2879		6.12173	4.40064	3.54429	3.40338	3.33507	3.28532	3.25015	3.26499	3.29052
					0.828005		4.39251	3.63165	3.4564	3.41925	3.407	3.46068	3.42698	3.38358	3.35372		4.29121	5.39795	3.82518	3.41361	3.31956	3.28523	3.26639	3.24458	3.23125		5.09425	4.81534	3.6183	3.42934	3.33951	3.28615	3.25385	3.27064	3.28692		6.12096	4.40094	3.54461	3.40144	3.33551	3.2847	3.25177	3.26562	3.29077
					0.835205		4.3924	3.63253	3.45635	3.41898	3.40691	3.46039	3.42628	3.38457	3.35464		4.29226	5.39812	3.82583	3.41499	3.31964	3.28581	3.26645	3.24413	3.23125		5.09501	4.81611	3.61792	3.42964	3.33877	3.28506	3.25273	3.26983	3.28618		6.12025	4.40146	3.54465	3.39963	3.33577	3.28413	3.25335	3.26634	3.29077
					0.842405		4.3926	3.63319	3.45644	3.41909	3.40661	3.45997	3.4259	3.38547	3.35558		4.2934	5.39828	3.82642	3.41625	3.31962	3.28612	3.26693	3.24308	3.23142		5.09601	4.81673	3.61741	3.43006	3.33793	3.284	3.25137	3.26938	3.28574		6.11961	4.4022	3.54438	3.398	3.3359	3.28364	3.25473	3.26709	3.2905
					0.849605		4.39305	3.63355	3.45678	3.41949	3.40611	3.45944	3.42581	3.38621	3.3564		4.2945	5.39838	3.8268	3.41737	3.31954	3.28609	3.26779	3.24146	3.23174		5.09721	4.81722	3.6168	3.43053	3.33694	3.28297	3.24993	3.26933	3.28563		6.1191	4.40312	3.54388	3.39659	3.33593	3.28317	3.25574	3.26781	3.29002
					0.856805		4.39367	3.63357	3.45742	3.42002	3.40547	3.45883	3.42599	3.38674	3.35698		4.29542	5.39834	3.8269	3.41839	3.31941	3.28566	3.26894	3.23939	3.23219		5.09855	4.81762	3.61617	3.43099	3.33576	3.282	3.24857	3.26968	3.28581		6.11872	4.40415	3.54321	3.39539	3.33594	3.28272	3.25629	3.26843	3.28939
					0.864006		4.39427	3.63321	3.4583	3.4205	3.40479	3.45821	3.42637	3.38703	3.35721		4.29607	5.3981	3.8267	3.41934	3.31922	3.28488	3.27021	3.23709	3.23271		5.10001	4.81794	3.61561	3.43133	3.33447	3.28111	3.2474	3.27035	3.28622		6.11854	4.40518	3.54242	3.39441	3.33594	3.28221	3.25631	3.26886	3.28873
					0.871206		4.39471	3.63243	3.45933	3.42076	3.40416	3.45768	3.42694	3.38707	3.35713		4.2964	5.39767	3.82622	3.42021	3.31891	3.28389	3.27148	3.23483	3.23326		5.10155	4.8182	3.61519	3.43145	3.3332	3.28035	3.24646	3.27125	3.28678		6.11858	4.40606	3.54154	3.39369	3.33593	3.28155	3.25582	3.26905	3.28811
					0.878406		4.39484	3.63129	3.46034	3.42074	3.40368	3.45736	3.42761	3.38691	3.3568		4.29643	5.39711	3.82554	3.42095	3.31846	3.28287	3.27263	3.23285	3.23383		5.10311	4.81834	3.61503	3.43132	3.3321	3.27977	3.24575	3.27225	3.28743		6.11894	4.40662	3.54055	3.39323	3.33595	3.28068	3.25485	3.269	3.28766
					0.885606		4.39456	3.62992	3.46118	3.42045	3.4034	3.4574	3.42835	3.38663	3.35634		4.29623	5.39653	3.82472	3.42152	3.31789	3.28197	3.27367	3.23143	3.23436		5.10467	4.81831	3.61516	3.43096	3.33129	3.27943	3.24528	3.27327	3.28802		6.11965	4.40672	3.53951	3.39306	3.33601	3.2796	3.25348	3.26875	3.28744
					0.892806		4.39382	3.62848	3.4617	3.41999	3.40337	3.45789	3.42909	3.38629	3.35593		4.2959	5.39602	3.82386	3.42184	3.31721	3.28131	3.2746	3.23075	3.23484		5.10619	4.81807	3.61563	3.43047	3.33078	3.27937	3.24507	3.27419	3.28847		6.12078	4.40628	3.53848	3.39318	3.33613	3.27841	3.25186	3.26841	3.28752
					0.900006		4.39259	3.62715	3.46182	3.41944	3.4036	3.45885	3.42978	3.38588	3.35571		4.29554	5.39563	3.82303	3.42187	3.31645	3.28101	3.27539	3.23094	3.23523		5.10767	4.81762	3.61637	3.42992	3.33056	3.2796	3.24512	3.27494	3.2887		6.12238	4.40531	3.53757	3.39358	3.33629	3.27728	3.25015	3.26805	3.28792
					0.907206		4.39095	3.62605	3.46155	3.41893	3.40402	3.4602	3.43035	3.38537	3.35575		4.29525	5.39542	3.82231	3.42162	3.31566	3.28115	3.27599	3.23198	3.23547		5.10905	4.81701	3.61731	3.42939	3.33057	3.28014	3.2454	3.27542	3.28876		6.12443	4.40388	3.53686	3.39427	3.33646	3.2764	3.24854	3.26773	3.28858
					0.914406		4.38899	3.62533	3.46095	3.41856	3.40451	3.46183	3.43073	3.38475	3.35607		4.29511	5.39544	3.82175	3.42115	3.31491	3.28175	3.27631	3.23375	3.2355		5.11031	4.81628	3.61832	3.42897	3.33074	3.28091	3.24584	3.27563	3.28869		6.12685	4.40215	3.53642	3.39516	3.33663	3.2759	3.24722	3.26748	3.28941
					0.921606		4.38691	3.62506	3.4601	3.41841	3.40492	3.46354	3.43089	3.38399	3.35661		4.29512	5.39571	3.82136	3.42046	3.31427	3.28276	3.27633	3.23604	3.23529		5.11136	4.8155	3.61927	3.42873	3.33101	3.28184	3.2464	3.27559	3.28858		6.12944	4.4003	3.5363	3.39615	3.33681	3.27587	3.24635	3.26734	3.29024
					0.928806		4.38491	3.62526	3.45912	3.41846	3.40508	3.46513	3.4308	3.38311	3.35727		4.29527	5.39622	3.82109	3.41967	3.31382	3.28404	3.27605	3.23859	3.23483		5.11217	4.81468	3.62003	3.42871	3.33127	3.28276	3.24703	3.27535	3.28854		6.13191	4.39857	3.53653	3.39712	3.33701	3.27629	3.24602	3.26728	3.29098
					0.936006		4.38316	3.62589	3.45808	3.41867	3.40495	3.46643	3.43045	3.38208	3.35792		4.29552	5.39687	3.8209	3.41887	3.3136	3.28545	3.27547	3.24111	3.23414		5.11273	4.81387	3.62052	3.42893	3.33143	3.28355	3.2477	3.27496	3.28867		6.134	4.39714	3.53709	3.39792	3.33725	3.27708	3.24628	3.26726	3.29148
					0.943206		4.38181	3.62682	3.45709	3.41895	3.4045	3.46727	3.42994	3.38097	3.35843		4.29581	5.39756	3.82075	3.41818	3.31356	3.28683	3.27461	3.24335	3.23329		5.11304	4.81308	3.62067	3.42932	3.33142	3.28408	3.24829	3.2745	3.2891		6.1355	4.39615	3.53794	3.39847	3.33751	3.27807	3.24708	3.2672	3.29168
					0.950406		4.38092	3.62788	3.45623	3.41923	3.40381	3.46758	3.42933	3.37988	3.35875		4.29617	5.39822	3.82065	3.41765	3.31361	3.28805	3.27354	3.24513	3.23238		5.1132	4.81233	3.62051	3.42977	3.3312	3.28431	3.24869	3.27408	3.28984		6.13627	4.39563	3.53893	3.39871	3.33778	3.27904	3.2483	3.26709	3.29157
					0.957606		4.38051	3.62893	3.45552	3.41951	3.40298	3.46736	3.42875	3.37892	3.35889		4.29657	5.39883	3.82059	3.41728	3.31364	3.28901	3.27239	3.24633	3.23157		5.11333	4.81165	3.62014	3.43015	3.3308	3.28423	3.24882	3.27381	3.29081		6.13632	4.39548	3.53988	3.39865	3.33808	3.27983	3.24981	3.2669	3.2911
					0.964806		4.38055	3.62981	3.45497	3.41978	3.40214	3.46676	3.4283	3.37822	3.35887		4.29699	5.39939	3.82052	3.41708	3.31356	3.28962	3.27134	3.24694	3.23101		5.1135	4.81101	3.61968	3.43034	3.33031	3.28389	3.2487	3.27378	3.29191		6.13565	4.39563	3.54066	3.39837	3.33845	3.28033	3.25142	3.26669	3.29032
					0.972006		4.38092	3.6304	3.45454	3.42001	3.40139	3.46597	3.42805	3.37788	3.35878		4.29742	5.3999	3.82044	3.41699	3.31331	3.28981	3.27057	3.24702	3.2308		5.1138	4.8104	3.61923	3.43031	3.32981	3.28339	3.24848	3.274	3.29297		6.13442	4.39595	3.54116	3.398	3.33892	3.28048	3.25295	3.26648	3.28929
					0.979206		4.38144	3.63061	3.45422	3.42016	3.40085	3.46527	3.42803	3.37788	3.35867		4.29778	5.40032	3.82034	3.41697	3.31289	3.28959	3.27019	3.24671	3.23092		5.11424	4.80979	3.61891	3.42999	3.32934	3.28286	3.24827	3.27443	3.29383		6.13281	4.39634	3.54134	3.3977	3.33952	3.28032	3.25429	3.26628	3.28808
					0.986406		4.38188	3.63042	3.45401	3.42018	3.40058	3.46481	3.42827	3.37819	3.35865		4.29799	5.40063	3.82028	3.41695	3.31231	3.28902	3.27021	3.24612	3.23129		5.11481	4.80921	3.61879	3.42939	3.32897	3.28239	3.24823	3.27502	3.29434		6.13102	4.39667	3.54123	3.39767	3.34023	3.27992	3.25535	3.26613	3.2868
					0.993606		4.38203	3.62986	3.45392	3.42005	3.40059	3.4647	3.42878	3.37874	3.35876		4.298	5.40079	3.82029	3.41684	3.31166	3.2882	3.27058	3.24539	3.23179		5.11544	4.8087	3.61894	3.42858	3.32873	3.28208	3.24842	3.2757	3.29438		6.12926	4.39682	3.54088	3.39801	3.34098	3.27936	3.25611	3.26604	3.28552
					1.00081		4.38179	3.62902	3.45393	3.41979	3.40083	3.46495	3.42949	3.3794	3.35898		4.29774	5.40074	3.8204	3.41658	3.31098	3.28724	3.27114	3.24463	3.23225		5.11608	4.80828	3.61937	3.42773	3.32873	3.28194	3.24891	3.2764	3.29396		6.12772	4.39676	3.54034	3.39872	3.34172	3.27876	3.2566	3.26602	3.28439
					1.00801		4.3811	3.62796	3.45404	3.4194	3.40123	3.46552	3.43034	3.38004	3.35924		4.29715	5.40044	3.82053	3.41616	3.31032	3.28622	3.27171	3.2439	3.23248		5.11655	4.80795	3.62002	3.42706	3.329	3.28198	3.24975	3.27701	3.29316		6.12651	4.3965	3.53967	3.39974	3.3424	3.27818	3.25686	3.26606	3.28347
					1.01521		4.38001	3.62673	3.45424	3.41886	3.40176	3.46634	3.43126	3.38055	3.35938		4.29628	5.39986	3.82066	3.41561	3.30966	3.28522	3.2721	3.24326	3.23238		5.11674	4.80767	3.62079	3.42672	3.32956	3.28215	3.25089	3.27746	3.29216		6.12568	4.39609	3.53891	3.40096	3.34294	3.27768	3.25692	3.2661	3.28284
					1.02241		4.3786	3.62541	3.45451	3.41819	3.40242	3.46729	3.43221	3.38086	3.35934		4.29522	5.39904	3.82071	3.41495	3.30896	3.28429	3.27218	3.24268	3.23189		5.11656	4.80747	3.62155	3.42677	3.33033	3.28242	3.25216	3.27775	3.29113		6.12525	4.39557	3.53813	3.40226	3.3433	3.27731	3.2568	3.26611	3.28251
					1.02961		4.37698	3.62413	3.45486	3.41747	3.40322	3.46822	3.43319	3.38094	3.35909		4.29413	5.39802	3.82063	3.41422	3.30817	3.28348	3.27193	3.24213	3.23109		5.11601	4.80738	3.62219	3.4272	3.33119	3.28272	3.25333	3.27792	3.29021		6.12516	4.395	3.53741	3.40347	3.34337	3.27712	3.25652	3.26608	3.28249
					1.03681		4.3753	3.62302	3.45525	3.41682	3.40417	3.46901	3.43416	3.38082	3.3587		4.29311	5.39696	3.82034	3.41349	3.30724	3.28269	3.27142	3.24154	3.23009		5.11518	4.80741	3.62265	3.42795	3.33197	3.28298	3.25423	3.27805	3.28948		6.12531	4.39441	3.53678	3.4044	3.34307	3.27715	3.25608	3.26604	3.28276
					1.04401		4.37371	3.62222	3.45566	3.41638	3.40521	3.46955	3.43506	3.38058	3.3583		4.29226	5.39599	3.81975	3.41281	3.30619	3.28186	3.27082	3.24092	3.22909		5.11413	4.80753	3.62288	3.42894	3.33251	3.28317	3.25471	3.27818	3.28898		6.12556	4.39386	3.53626	3.40494	3.34237	3.27745	3.25551	3.26605	3.28328
					1.05121		4.37231	3.62182	3.45606	3.41623	3.40627	3.46978	3.43583	3.38029	3.35796		4.29164	5.39527	3.81887	3.41228	3.30506	3.28095	3.27028	3.24025	3.22824		5.11299	4.80769	3.62287	3.4301	3.33272	3.28325	3.25477	3.27839	3.28873		6.12578	4.39344	3.5359	3.40502	3.34125	3.27804	3.25484	3.26614	3.28397
					1.05841		4.37114	3.62183	3.4564	3.41644	3.40723	3.46972	3.43638	3.38002	3.35779		4.29125	5.39486	3.81772	3.41194	3.30397	3.27997	3.27	3.23957	3.22764		5.11187	4.80783	3.6226	3.43131	3.33253	3.28324	3.25441	3.27868	3.28869		6.12589	4.39315	3.53577	3.40471	3.33981	3.27889	3.25415	3.26638	3.28471
					1.06561		4.37015	3.62229	3.45661	3.417	3.40797	3.46936	3.43669	3.37987	3.35785		4.29106	5.39477	3.81641	3.41176	3.30309	3.27898	3.27007	3.23892	3.2274		5.11091	4.80789	3.6221	3.43242	3.33193	3.28314	3.25372	3.27908	3.28878		6.12583	4.39303	3.53591	3.40406	3.33812	3.27991	3.25348	3.26681	3.28546
					1.07281		4.3692	3.62318	3.45668	3.41791	3.40834	3.46869	3.43671	3.37987	3.35817		4.29102	5.39491	3.81507	3.41173	3.30253	3.27806	3.27049	3.23833	3.22753		5.11023	4.80785	3.62141	3.43333	3.33097	3.28299	3.25282	3.27955	3.28889		6.12557	4.39304	3.53634	3.40313	3.33628	3.281	3.25294	3.26751	3.28618
					1.08001		4.36824	3.62441	3.45657	3.41911	3.40828	3.46771	3.43638	3.38005	3.35875		4.29107	5.39517	3.81384	3.41178	3.30238	3.2773	3.27116	3.23787	3.22797		5.10989	4.80767	3.62058	3.43403	3.32975	3.28286	3.25189	3.28	3.28894		6.12516	4.3932	3.53701	3.40201	3.33439	3.28203	3.25258	3.26853	3.28687
					1.08721		4.3672	3.62583	3.45637	3.42053	3.40776	3.46646	3.43568	3.38041	3.35943		4.29117	5.3954	3.81288	3.41187	3.30268	3.27682	3.27189	3.23761	3.22866		5.10994	4.80735	3.6196	3.43451	3.32843	3.28285	3.25107	3.28029	3.28892		6.12475	4.39351	3.53779	3.40079	3.33257	3.2829	3.25245	3.26984	3.28757
					1.09441		4.36609	3.62724	3.4561	3.422	3.40686	3.46499	3.43464	3.38088	3.36006		4.29132	5.39547	3.81229	3.41193	3.30338	3.27673	3.27249	3.23761	3.22953		5.11031	4.80688	3.61848	3.43478	3.32721	3.283	3.25047	3.2803	3.28885		6.12451	4.39392	3.53856	3.39962	3.33094	3.28353	3.25256	3.27138	3.28828
					1.10161		4.3649	3.62846	3.45584	3.42336	3.40576	3.46341	3.43334	3.38145	3.36047		4.29152	5.39524	3.81214	3.41192	3.30442	3.27708	3.2728	3.23792	3.23047		5.11097	4.80629	3.61719	3.4348	3.32626	3.28335	3.25013	3.27995	3.28876		6.1246	4.39438	3.53922	3.3986	3.32966	3.28389	3.25281	3.273	3.28901
					1.10881		4.36366	3.62937	3.45564	3.42446	3.40465	3.46186	3.43192	3.38202	3.36058		4.29175	5.3947	3.81243	3.41183	3.30575	3.27781	3.27271	3.23855	3.23141		5.11187	4.80561	3.61577	3.43449	3.32568	3.28386	3.25003	3.27924	3.2887		6.12505	4.39483	3.53965	3.39778	3.32883	3.28403	3.25307	3.27457	3.28981
					1.11601		4.36245	3.62994	3.45556	3.4252	3.40371	3.46046	3.43052	3.38251	3.36038		4.29199	5.39389	3.81306	3.41171	3.30725	3.27883	3.27221	3.23949	3.23229		5.11294	4.80488	3.6143	3.43387	3.3255	3.28448	3.25016	3.27824	3.28871		6.12584	4.39519	3.53981	3.39721	3.32853	3.28401	3.25323	3.2759	3.29067
					1.12321		4.36139	3.63019	3.45563	3.42553	3.40312	3.4593	3.42931	3.38287	3.35996		4.2922	5.39292	3.81392	3.41166	3.30884	3.27999	3.27135	3.24064	3.23308		5.11409	4.80415	3.61288	3.43297	3.32565	3.28511	3.2505	3.27706	3.28883		6.12688	4.39537	3.53963	3.39686	3.32871	3.28394	3.25317	3.27684	3.29158
					1.13041		4.36057	3.63019	3.45589	3.42547	3.40296	3.45846	3.42844	3.38305	3.35938		4.29233	5.39192	3.81486	3.41178	3.31041	3.28116	3.27029	3.24189	3.23374		5.11521	4.80341	3.61159	3.43189	3.326	3.28568	3.251	3.27587	3.28912		6.12807	4.39526	3.53917	3.39668	3.3293	3.28386	3.25281	3.27728	3.29248
					1.13761		4.36003	3.63008	3.45627	3.42505	3.40327	3.45801	3.42801	3.38302	3.35872		4.29239	5.39103	3.81577	3.41215	3.31185	3.28226	3.26918	3.24312	3.23426		5.11626	4.8027	3.61053	3.43071	3.32649	3.28606	3.25168	3.27489	3.28965		6.12929	4.39484	3.53847	3.39662	3.33021	3.28381	3.25212	3.27713	3.29325
					1.14481		4.35975	3.62996	3.45669	3.42433	3.40398	3.45799	3.42802	3.38277	3.35804		4.29232	5.39034	3.81652	3.41283	3.31309	3.28323	3.26819	3.24417	3.23461		5.11719	4.80201	3.60979	3.4295	3.32701	3.28621	3.25248	3.27429	3.29043		6.1304	4.39405	3.53765	3.39664	3.33137	3.28375	3.25117	3.27642	3.29375
					1.15201		4.35961	3.62988	3.457	3.42346	3.40499	3.45838	3.42838	3.38229	3.35739		4.29213	5.38992	3.81705	3.41384	3.31402	3.28405	3.26744	3.24491	3.23473		5.11796	4.80136	3.60944	3.42837	3.32747	3.28608	3.25335	3.27415	3.29143		6.13123	4.39298	3.53678	3.39667	3.33267	3.28361	3.25008	3.2752	3.29388
					1.15921		4.35954	3.62987	3.45712	3.42258	3.40618	3.45908	3.42892	3.38161	3.35686		4.29186	5.38974	3.81728	3.41511	3.31458	3.28473	3.26696	3.2452	3.23467		5.11853	4.80081	3.60948	3.42736	3.32782	3.28571	3.25428	3.27449	3.29257		6.13163	4.39167	3.53591	3.39671	3.334	3.28335	3.24904	3.27364	3.29354
					1.16641		4.35947	3.62988	3.45696	3.42187	3.40744	3.45997	3.4295	3.38079	3.35652		4.29158	5.38977	3.81721	3.41653	3.31466	3.28531	3.26675	3.24499	3.23448		5.11885	4.8004	3.60988	3.42651	3.32807	3.28521	3.25516	3.27517	3.29373		6.1316	4.39026	3.5351	3.39674	3.33521	3.28292	3.24822	3.27193	3.29269
					1.17361		4.35935	3.62984	3.45651	3.42144	3.40868	3.4609	3.42998	3.3799	3.35638		4.29138	5.38994	3.81687	3.41794	3.31427	3.28578	3.26678	3.24436	3.23424		5.11893	4.80017	3.61055	3.42584	3.32828	3.28468	3.25588	3.27604	3.29481		6.13115	4.38884	3.53439	3.39677	3.3362	3.28228	3.24776	3.2703	3.29135
					1.18081		4.35919	3.6297	3.45581	3.42138	3.40981	3.46177	3.43029	3.37899	3.35642		4.29133	5.3902	3.81634	3.41921	3.31349	3.28619	3.267	3.24346	3.23399		5.11882	4.80013	3.61139	3.42534	3.32852	3.2842	3.2563	3.27693	3.2957		6.13038	4.38756	3.5338	3.39682	3.33696	3.28146	3.2477	3.2689	3.28962
					1.18801		4.35899	3.62942	3.45493	3.42172	3.41071	3.46249	3.43037	3.37816	3.35657		4.29143	5.39051	3.81572	3.42025	3.31246	3.28653	3.26731	3.24246	3.23375		5.11857	4.80028	3.6123	3.42497	3.32888	3.28376	3.25631	3.2777	3.29634		6.1294	4.38651	3.53338	3.39692	3.33749	3.28053	3.24801	3.26782	3.28768
					1.19521		4.35884	3.62902	3.45399	3.42245	3.41124	3.46297	3.43022	3.37752	3.35684		4.29174	5.39083	3.8151	3.42097	3.31136	3.2868	3.26763	3.24154	3.23357		5.11822	4.80061	3.61325	3.42474	3.32936	3.28336	3.25586	3.27827	3.2967		6.12832	4.38575	3.53313	3.39711	3.33781	3.27959	3.24863	3.26709	3.28578
					1.20241		4.35878	3.62856	3.45314	3.42351	3.41129	3.46317	3.42996	3.37717	3.35723		4.29223	5.3911	3.81452	3.42138	3.31031	3.28695	3.26788	3.24084	3.23345		5.11783	4.80108	3.61418	3.42466	3.32996	3.28299	3.25497	3.27858	3.29675		6.12727	4.38524	3.53309	3.39738	3.33791	3.27874	3.24939	3.2667	3.28416
					1.20961		4.35889	3.62816	3.45252	3.42473	3.41085	3.46307	3.42976	3.37722	3.35771		4.29289	5.39129	3.81408	3.4215	3.30942	3.28692	3.26803	3.24043	3.23339		5.11747	4.80163	3.61503	3.42476	3.33062	3.28261	3.25373	3.27864	3.29657		6.12643	4.38494	3.53327	3.39767	3.33784	3.27804	3.25014	3.26659	3.283
					1.21681		4.35923	3.62793	3.45224	3.42594	3.40993	3.46274	3.42973	3.37766	3.35825		4.29366	5.39138	3.81382	3.4214	3.30874	3.28668	3.26811	3.24037	3.23337		5.11721	4.80218	3.61577	3.42501	3.33124	3.28221	3.25226	3.27852	3.2962		6.12593	4.38479	3.53367	3.39794	3.33762	3.27749	3.25072	3.26668	3.28241
					1.22401		4.35972	3.62793	3.45237	3.42697	3.4086	3.46228	3.42997	3.3784	3.35881		4.29445	5.39135	3.81379	3.42115	3.3083	3.28624	3.26817	3.24065	3.23334		5.11709	4.80265	3.6163	3.42541	3.3317	3.2818	3.25076	3.27835	3.29576		6.12584	4.38473	3.53427	3.39813	3.33732	3.27706	3.25105	3.26685	3.28233
					1.23121		4.3602	3.62816	3.45293	3.42769	3.40695	3.46177	3.43043	3.37932	3.35935		4.29516	5.39114	3.81396	3.42079	3.30811	3.28559	3.26827	3.2412	3.23329		5.11708	4.80303	3.61658	3.42592	3.33186	3.28136	3.24937	3.2782	3.29532		6.12611	4.38471	3.535	3.39822	3.33701	3.27677	3.2511	3.26698	3.28262
					1.23841		4.36051	3.62857	3.45386	3.42803	3.40512	3.46127	3.43109	3.38026	3.35985		4.29577	5.39073	3.81429	3.42033	3.30812	3.28475	3.26846	3.24189	3.23322		5.11714	4.80332	3.61659	3.42653	3.33168	3.28094	3.24822	3.27809	3.29491		6.12665	4.38473	3.5358	3.39822	3.33673	3.27657	3.2509	3.26705	3.28306
					1.24561		4.36049	3.62902	3.45508	3.42801	3.40331	3.46082	3.43187	3.38106	3.36027		4.29621	5.39012	3.81466	3.4197	3.30828	3.28372	3.2688	3.24264	3.23316		5.11721	4.80353	3.6163	3.42715	3.33114	3.28061	3.24745	3.27798	3.29453		6.12732	4.38476	3.53659	3.39815	3.33653	3.27644	3.25053	3.26704	3.28346
					1.25281		4.36007	3.62937	3.4565	3.42763	3.40169	3.46053	3.43269	3.38157	3.36058		4.29645	5.38933	3.815	3.41889	3.30856	3.28255	3.2693	3.24337	3.23309		5.1173	4.80369	3.61574	3.4277	3.33034	3.28043	3.24711	3.27783	3.29411		6.12797	4.38476	3.53736	3.39801	3.33645	3.27635	3.2501	3.26697	3.28366
					1.26001		4.35925	3.62955	3.45799	3.427	3.40039	3.46043	3.43343	3.38169	3.36069		4.29649	5.38843	3.81522	3.4179	3.30894	3.2813	3.26999	3.24407	3.233		5.11739	4.80376	3.615	3.42812	3.32933	3.28043	3.24723	3.27764	3.2936		6.12842	4.38474	3.5381	3.39787	3.33652	3.27628	3.24972	3.26687	3.28355
					1.26721		4.35805	3.62949	3.45941	3.42622	3.39947	3.46052	3.434	3.38137	3.36054		4.2963	5.3875	3.81524	3.41678	3.30946	3.28009	3.2708	3.2447	3.23288		5.11743	4.80371	3.61417	3.42838	3.3282	3.2806	3.24776	3.27741	3.29296		6.12858	4.38474	3.5388	3.39773	3.33675	3.27621	3.24943	3.26675	3.28312
					1.27441		4.35658	3.62923	3.46066	3.42543	3.39893	3.46076	3.43432	3.38067	3.36003		4.29595	5.3866	3.815	3.41558	3.31017	3.279	3.27165	3.24526	3.23272		5.11743	4.80351	3.61345	3.42854	3.32702	3.28093	3.24863	3.27712	3.29223		6.12836	4.38474	3.53944	3.39764	3.33714	3.27614	3.24929	3.2666	3.28244
					1.28161		4.35501	3.62878	3.46164	3.4247	3.39867	3.46102	3.43435	3.37974	3.35913		4.29547	5.38576	3.81449	3.41439	3.31104	3.27812	3.2724	3.24569	3.23252		5.1174	4.80316	3.613	3.42863	3.3259	3.2814	3.24972	3.27677	3.29143		6.1278	4.3848	3.54002	3.39761	3.33764	3.27602	3.24928	3.26647	3.28165
					1.28881		4.35354	3.62821	3.46226	3.42407	3.39866	3.46122	3.43407	3.37877	3.35789		4.29495	5.38498	3.81376	3.41328	3.312	3.27752	3.27292	3.24597	3.23229		5.1174	4.80264	3.61289	3.42869	3.32492	3.282	3.25096	3.2764	3.29064		6.12702	4.38491	3.54049	3.39769	3.33819	3.2758	3.24938	3.26632	3.28096
					1.29601		4.35238	3.62757	3.46243	3.42349	3.39884	3.46129	3.43352	3.37787	3.35643		4.29443	5.38423	3.81292	3.41238	3.3129	3.27725	3.27313	3.24603	3.23204		5.1175	4.80199	3.61314	3.42872	3.32415	3.28268	3.25224	3.27604	3.28986		6.12617	4.3851	3.54083	3.39783	3.33869	3.27544	3.24959	3.26617	3.2805
					1.30321		4.35171	3.6269	3.46212	3.4229	3.39918	3.4612	3.43276	3.37716	3.35492		4.29394	5.38349	3.81202	3.41173	3.31365	3.27731	3.27297	3.2459	3.23177		5.11769	4.80126	3.6137	3.42873	3.32357	3.28339	3.25343	3.27573	3.28918		6.12537	4.38541	3.54097	3.398	3.33902	3.27494	3.24985	3.26599	3.28034
					1.31041		4.35156	3.62628	3.46131	3.42227	3.39963	3.46096	3.43189	3.3767	3.35351		4.2935	5.38272	3.81117	3.41138	3.31422	3.27765	3.27247	3.24559	3.2315		5.11795	4.80049	3.61447	3.42876	3.32316	3.28401	3.2544	3.27546	3.28866		6.12476	4.38585	3.54087	3.39813	3.33911	3.27433	3.25016	3.2658	3.28047
					1.31761		4.35191	3.62572	3.46001	3.42158	3.40016	3.46059	3.43096	3.37652	3.35235		4.29313	5.38188	3.81041	3.41125	3.31458	3.27819	3.27166	3.24517	3.23125		5.11826	4.79977	3.61532	3.42885	3.3229	3.28447	3.25504	3.27522	3.28834		6.12437	4.38642	3.54048	3.39822	3.3389	3.2737	3.25049	3.26562	3.28082
					1.32481		4.35263	3.62525	3.45828	3.42088	3.40075	3.46014	3.43005	3.37663	3.35159		4.2928	5.38099	3.80985	3.41119	3.31472	3.27884	3.27057	3.24466	3.23102		5.11862	4.79916	3.61612	3.42897	3.32283	3.28469	3.25533	3.27494	3.28826		6.12421	4.38705	3.53982	3.39825	3.33841	3.27309	3.25077	3.26548	3.28134
					1.33201		4.35356	3.62486	3.45623	3.42018	3.40132	3.45977	3.42923	3.37698	3.35131		4.29252	5.38009	3.80955	3.4111	3.3146	3.27953	3.26931	3.24413	3.2308		5.11906	4.7987	3.61671	3.42909	3.323	3.28463	3.25531	3.27461	3.28837		6.12424	4.38769	3.53895	3.39823	3.33772	3.27257	3.251	3.26545	3.28196
					1.33921		4.35456	3.62454	3.45402	3.41952	3.40184	3.4596	3.42858	3.37757	3.35153		4.29227	5.37927	3.80958	3.41092	3.31422	3.28016	3.26797	3.24363	3.23058		5.11955	4.79836	3.61699	3.42913	3.32341	3.28427	3.25503	3.2742	3.28864		6.12439	4.38825	3.53792	3.39816	3.33691	3.27219	3.25118	3.26554	3.28258
					1.34641		4.35546	3.62434	3.45187	3.4189	3.40224	3.45976	3.42814	3.37833	3.35212		4.29201	5.37855	3.80992	3.41067	3.31368	3.28068	3.26672	3.24322	3.23039		5.12008	4.7981	3.61692	3.42905	3.324	3.28363	3.25456	3.27373	3.28905		6.12456	4.38865	3.53686	3.39804	3.3361	3.27198	3.2513	3.26576	3.28315
					1.35361		4.35609	3.62429	3.44998	3.41837	3.40244	3.46028	3.4279	3.37921	3.35296		4.29173	5.37798	3.81053	3.41033	3.31305	3.28107	3.2657	3.24292	3.23025		5.12064	4.79782	3.61651	3.42882	3.32475	3.28279	3.254	3.27325	3.28954		6.12466	4.38887	3.53587	3.39791	3.3354	3.27189	3.2514	3.2661	3.28363
					1.36081		4.35629	3.62445	3.44853	3.41793	3.40241	3.46107	3.42783	3.38016	3.3539		4.29144	5.37756	3.81135	3.40997	3.31239	3.28133	3.26498	3.24268	3.23025		5.12124	4.79746	3.61585	3.42836	3.32561	3.28186	3.25341	3.27283	3.29008		6.12463	4.3889	3.53502	3.39784	3.33492	3.27189	3.25146	3.26653	3.28405
					1.36801		4.356	3.62481	3.44763	3.41757	3.40219	3.462	3.42777	3.38119	3.35485		4.29112	5.37729	3.81231	3.40962	3.31165	3.28147	3.26461	3.2424	3.23043		5.12197	4.79699	3.61504	3.42764	3.32655	3.28102	3.25289	3.27252	3.29061		6.12442	4.38876	3.53439	3.39788	3.33469	3.27194	3.2515	3.26704	3.28451
					1.37521		4.35523	3.62536	3.44735	3.41722	3.40185	3.46292	3.42765	3.38222	3.35572		4.2908	5.37714	3.8133	3.40936	3.31077	3.2815	3.26461	3.24197	3.23085		5.12282	4.7964	3.61418	3.42664	3.3275	3.28041	3.25245	3.27237	3.29108		6.12401	4.38848	3.53398	3.39803	3.33468	3.27202	3.25153	3.26764	3.28509
					1.38241		4.35408	3.62607	3.44765	3.41678	3.40152	3.46369	3.42743	3.38322	3.35643		4.29046	5.37707	3.81424	3.40925	3.30981	3.2814	3.26496	3.24134	3.23146		5.12379	4.79574	3.61332	3.4254	3.32838	3.28013	3.25209	3.27246	3.29149		6.12345	4.38806	3.53376	3.39826	3.3348	3.27213	3.25157	3.26833	3.28585
					1.38961		4.35265	3.62689	3.44841	3.41626	3.40133	3.46422	3.42709	3.38409	3.35692		4.29013	5.37708	3.81499	3.40936	3.30884	3.28119	3.26564	3.24051	3.23222		5.12481	4.79503	3.61253	3.42402	3.32913	3.2802	3.25176	3.27281	3.29183		6.12279	4.38752	3.53366	3.39852	3.33493	3.27233	3.25164	3.26908	3.28684
					1.39681		4.35105	3.62779	3.44949	3.41569	3.40139	3.46447	3.42668	3.38474	3.3572		4.28985	5.37717	3.81545	3.40965	3.30802	3.2809	3.26653	3.23949	3.23305		5.12584	4.79435	3.61182	3.42265	3.32972	3.28059	3.2514	3.27343	3.29214		6.12215	4.38688	3.53357	3.39875	3.33496	3.27267	3.25173	3.26985	3.28805
					1.40401		4.34939	3.62871	3.45069	3.41519	3.40179	3.46449	3.42621	3.38514	3.35727		4.28964	5.37742	3.81562	3.41004	3.3074	3.28052	3.26746	3.23834	3.23384		5.12683	4.79377	3.61121	3.42147	3.33014	3.28125	3.25098	3.27426	3.29244		6.12166	4.38617	3.53338	3.39887	3.33487	3.27318	3.25179	3.2706	3.28939
					1.41121		4.34777	3.62954	3.45183	3.41486	3.40254	3.46436	3.42577	3.38527	3.35721		4.28953	5.37785	3.81552	3.41042	3.30704	3.28011	3.26827	3.23709	3.23452		5.12772	4.79335	3.61067	3.4206	3.33038	3.28209	3.25049	3.27522	3.29275		6.12141	4.38548	3.53299	3.39881	3.33461	3.27389	3.25179	3.27131	3.29075
					1.41841		4.34629	3.63019	3.45279	3.41478	3.4036	3.4642	3.42545	3.38514	3.35701		4.2895	5.37845	3.81523	3.41071	3.30701	3.27973	3.26886	3.23583	3.23506		5.12846	4.79311	3.61019	3.42014	3.33046	3.28295	3.24992	3.27624	3.29311		6.1215	4.38484	3.53235	3.3985	3.3342	3.27471	3.25173	3.2719	3.29198
					1.42561		4.34501	3.6306	3.45351	3.41498	3.40482	3.46408	3.42536	3.38476	3.3567		4.28953	5.37913	3.81489	3.41091	3.3073	3.27945	3.26921	3.23471	3.23545		5.129	4.79304	3.60974	3.42011	3.33047	3.28366	3.24928	3.2773	3.29349		6.12201	4.38431	3.53149	3.39787	3.33374	3.27558	3.25163	3.27231	3.29293
					1.43281		4.34393	3.63073	3.45398	3.41549	3.40607	3.46405	3.42554	3.38413	3.35634		4.28955	5.37983	3.81457	3.411	3.30795	3.27935	3.26937	3.23381	3.23574		5.1294	4.79311	3.60931	3.42047	3.33047	3.28408	3.24861	3.27834	3.29384		6.12295	4.38393	3.53047	3.39693	3.33331	3.27636	3.25153	3.27246	3.29348
					1.44001		4.34299	3.63059	3.45426	3.41628	3.4072	3.46403	3.42594	3.38331	3.35602		4.28953	5.38042	3.81439	3.41101	3.30888	3.27951	3.26939	3.23318	3.23603		5.12969	4.79329	3.60894	3.42107	3.3305	3.28412	3.24797	3.27932	3.29405		6.12426	4.38377	3.52945	3.39573	3.33303	3.27696	3.25145	3.27231	3.29358
					1.44721		4.34214	3.63019	3.45443	3.41726	3.40815	3.46394	3.42647	3.38236	3.35581		4.28945	5.38081	3.81444	3.41095	3.30998	3.27992	3.26936	3.23284	3.23639		5.12998	4.79355	3.60869	3.42175	3.33056	3.28379	3.24742	3.28016	3.29403		6.1258	4.38387	3.52859	3.39438	3.33294	3.27732	3.25145	3.27191	3.29317
					1.45441		4.34132	3.6296	3.45458	3.41834	3.40885	3.46368	3.42702	3.38138	3.35574		4.28931	5.3809	3.81474	3.41088	3.31109	3.28058	3.26936	3.23278	3.23683		5.13033	4.79385	3.60858	3.42231	3.33065	3.28317	3.24701	3.28084	3.29373		6.12735	4.38423	3.52808	3.39299	3.33295	3.27743	3.25155	3.27134	3.29235
					1.46161		4.34048	3.62894	3.45475	3.41941	3.40931	3.46316	3.42749	3.38045	3.3558		4.28913	5.38065	3.81527	3.41084	3.31212	3.28144	3.2695	3.23294	3.23733		5.13079	4.79416	3.60864	3.42264	3.33077	3.28234	3.24678	3.28133	3.29312		6.12868	4.38476	3.52803	3.39171	3.33299	3.27734	3.25178	3.27069	3.29125
					1.46881		4.33958	3.62833	3.45496	3.42035	3.40955	3.46235	3.42783	3.37963	3.35597		4.28896	5.38005	3.81593	3.41092	3.313	3.28239	3.26984	3.2333	3.23781		5.13135	4.79443	3.60885	3.42265	3.33089	3.28146	3.24674	3.28165	3.29223		6.1296	4.38533	3.52849	3.39068	3.3329	3.27718	3.25215	3.27006	3.29001
					1.47601		4.33857	3.62789	3.45518	3.42109	3.40964	3.46132	3.42802	3.37892	3.35624		4.28889	5.37918	3.81661	3.41119	3.31369	3.28336	3.27037	3.23375	3.23819		5.13195	4.79467	3.60914	3.42237	3.33096	3.2807	3.2469	3.28176	3.29111		6.12999	4.38586	3.52942	3.38998	3.33256	3.27703	3.25266	3.26951	3.28879
					1.48321		4.33742	3.62766	3.45538	3.42157	3.40967	3.46023	3.42803	3.37836	3.35657		4.28901	5.37813	3.81718	3.41163	3.31421	3.28422	3.27103	3.23425	3.23838		5.13251	4.79487	3.6095	3.4219	3.33088	3.28022	3.24723	3.28167	3.28987		6.12981	4.38629	3.53067	3.3897	3.33189	3.27697	3.25326	3.26909	3.28767
					1.49041		4.33613	3.62761	3.4555	3.42177	3.40969	3.45927	3.42786	3.37796	3.3569		4.28932	5.37699	3.8175	3.41221	3.31455	3.28488	3.27168	3.23477	3.23831		5.13291	4.79504	3.60987	3.4214	3.33058	3.28018	3.24768	3.2814	3.28869		6.12912	4.38664	3.53203	3.38982	3.33088	3.27705	3.25391	3.26885	3.28668
					1.49761		4.33473	3.62771	3.45551	3.42168	3.40976	3.45861	3.42754	3.37773	3.35719		4.28984	5.37583	3.8175	3.41282	3.31478	3.28524	3.27226	3.23532	3.23794		5.13303	4.79519	3.61021	3.42103	3.33006	3.28059	3.24818	3.28097	3.28771		6.12805	4.38695	3.53329	3.39026	3.32954	3.27724	3.25453	3.2688	3.28586
					1.50481		4.33326	3.62787	3.45536	3.4213	3.40987	3.45831	3.42713	3.37762	3.35739		4.29052	5.37466	3.81713	3.41335	3.31494	3.28529	3.27265	3.23592	3.23728		5.13285	4.79535	3.61049	3.42094	3.32937	3.2814	3.24861	3.28039	3.28705		6.12682	4.38721	3.53425	3.39097	3.32796	3.27749	3.25504	3.26892	3.28524
					1.51201		4.33177	3.62802	3.45503	3.42064	3.41001	3.45835	3.42669	3.37756	3.35752		4.29132	5.37353	3.81643	3.41372	3.31507	3.28506	3.27281	3.2366	3.2364		5.13238	4.7955	3.61068	3.42121	3.3286	3.28249	3.24891	3.27969	3.28673		6.12562	4.38744	3.53482	3.39184	3.3263	3.27774	3.25539	3.26912	3.28481
					1.51921		4.33034	3.62803	3.45451	3.41972	3.41015	3.45868	3.42623	3.3775	3.35758		4.2922	5.37246	3.81545	3.41386	3.3152	3.28462	3.2727	3.23736	3.23539		5.13175	4.7956	3.61075	3.42184	3.32788	3.28371	3.24901	3.27887	3.28671		6.12465	4.38767	3.53497	3.39281	3.32475	3.27792	3.25552	3.26938	3.28452
					1.52641		4.32896	3.62779	3.45384	3.41855	3.41029	3.45923	3.42577	3.37743	3.3576		4.29308	5.37146	3.81432	3.41374	3.31529	3.28402	3.27229	3.23819	3.23437		5.1311	4.79562	3.61068	3.42281	3.3273	3.28493	3.24894	3.27795	3.28695		6.124	4.38792	3.53473	3.39382	3.3235	3.27803	3.25541	3.26965	3.28435
					1.53361		4.3277	3.62724	3.4531	3.41723	3.4104	3.45984	3.42531	3.37738	3.35755		4.29389	5.3705	3.81306	3.41338	3.3153	3.28329	3.27162	3.23905	3.23341		5.13064	4.79552	3.61043	3.42402	3.32698	3.286	3.24876	3.27692	3.28738		6.12376	4.38819	3.53422	3.39484	3.32265	3.27809	3.25508	3.26995	3.28426
					1.54081		4.32656	3.62642	3.45234	3.41589	3.4105	3.46035	3.42494	3.37741	3.3574		4.29452	5.36958	3.81172	3.4128	3.3152	3.28246	3.27076	3.23989	3.23259		5.13054	4.79525	3.60998	3.42534	3.32692	3.28682	3.24852	3.27578	3.28791		6.1239	4.38842	3.53355	3.39588	3.32223	3.27815	3.25456	3.27028	3.28422
					1.54801		4.32559	3.62543	3.45163	3.41468	3.41058	3.4606	3.42473	3.37752	3.35712		4.29491	5.36871	3.81032	3.41209	3.31493	3.28161	3.26983	3.24063	3.23198		5.13088	4.79477	3.60935	3.42659	3.32711	3.28734	3.24832	3.27455	3.28842		6.1244	4.38851	3.5329	3.39693	3.32221	3.27828	3.25388	3.27066	3.28419
					1.55521		4.32479	3.62439	3.45102	3.4137	3.41067	3.46054	3.42476	3.37772	3.35667		4.29503	5.36792	3.80889	3.41135	3.31448	3.28076	3.26892	3.24114	3.23164		5.1317	4.79409	3.60856	3.42767	3.32743	3.2876	3.24821	3.27329	3.28881		6.12518	4.3884	3.53239	3.398	3.32255	3.27848	3.25315	3.27106	3.28413
					1.56241		4.32414	3.62337	3.45057	3.41302	3.41079	3.46024	3.42507	3.378	3.35606		4.29484	5.36726	3.80746	3.41067	3.31383	3.27996	3.2681	3.24137	3.23161		5.13294	4.79324	3.60768	3.4285	3.32772	3.28767	3.24828	3.27206	3.28906		6.12619	4.38809	3.53209	3.39904	3.32318	3.27872	3.25244	3.27148	3.284
					1.56961		4.32364	3.62244	3.45033	3.41263	3.41095	3.45978	3.42565	3.3783	3.35527		4.29433	5.36676	3.80603	3.41014	3.31303	3.27913	3.26748	3.24133	3.23189		5.13451	4.79231	3.60683	3.42906	3.32788	3.28757	3.24854	3.27097	3.28915		6.12734	4.38761	3.53201	3.4	3.32402	3.27898	3.25183	3.27194	3.28381
					1.57681		4.32331	3.62167	3.45035	3.41255	3.41117	3.4593	3.42652	3.37859	3.35432		4.29358	5.36646	3.80465	3.40977	3.31213	3.27827	3.26716	3.24115	3.23243		5.13623	4.79145	3.60617	3.42935	3.3278	3.28733	3.24897	3.27014	3.28913		6.12854	4.38703	3.53211	3.40083	3.32497	3.27921	3.25137	3.27246	3.28355
					1.58401		4.32318	3.62114	3.45061	3.41269	3.41145	3.45889	3.42764	3.37877	3.35326		4.29271	5.36643	3.8034	3.40959	3.31126	3.27739	3.26717	3.24095	3.23313		5.13793	4.79076	3.60584	3.42943	3.32744	3.28701	3.24947	3.26964	3.28904		6.12968	4.3864	3.53234	3.40147	3.32593	3.27932	3.25109	3.27299	3.28329
					1.59121		4.32325	3.62089	3.45107	3.41299	3.41176	3.45866	3.42889	3.37873	3.35214		4.29192	5.36671	3.80238	3.40955	3.3105	3.27659	3.26753	3.24085	3.23389		5.13946	4.79035	3.60591	3.42937	3.32686	3.28668	3.24998	3.26954	3.2889		6.13062	4.38576	3.53266	3.40191	3.32685	3.27929	3.25097	3.27345	3.28302
					1.59841		4.32351	3.62087	3.45166	3.41339	3.41201	3.45866	3.43014	3.37843	3.35106		4.29142	5.36737	3.80176	3.40965	3.30995	3.27596	3.26808	3.24088	3.23454		5.14076	4.79024	3.60641	3.42924	3.32617	3.28647	3.2504	3.26984	3.28873		6.13128	4.3852	3.53303	3.4021	3.32775	3.27909	3.25102	3.27376	3.28275
					1.60561		4.32392	3.62098	3.45231	3.41385	3.41213	3.45894	3.43121	3.37787	3.3501		4.29137	5.36842	3.80161	3.40981	3.30967	3.27554	3.26867	3.24101	3.23495		5.14179	4.79044	3.60724	3.42911	3.32553	3.28642	3.25068	3.27052	3.28857		6.13154	4.38471	3.53338	3.40201	3.32864	3.27876	3.25119	3.27381	3.28251
					1.61281		4.32444	3.62113	3.45297	3.41439	3.41198	3.45945	3.43204	3.3771	3.34935		4.29191	5.36978	3.80194	3.40999	3.30967	3.27533	3.26914	3.2412	3.23503		5.14257	4.79088	3.60821	3.42902	3.32506	3.28649	3.2508	3.27153	3.2884		6.13136	4.38432	3.53368	3.40167	3.3295	3.27837	3.2515	3.27358	3.28227
					1.62001		4.325	3.62125	3.45356	3.4151	3.41152	3.46009	3.43258	3.37625	3.34885		4.29305	5.3713	3.80266	3.41017	3.30989	3.27533	3.26937	3.24134	3.23473		5.14313	4.79147	3.60912	3.42898	3.32481	3.28661	3.2508	3.27275	3.28825		6.13077	4.38401	3.53388	3.40115	3.33028	3.27798	3.25186	3.27302	3.28202
					1.62721		4.32554	3.62133	3.45404	3.41601	3.41071	3.46077	3.43282	3.37538	3.34864		4.29468	5.37275	3.80363	3.41033	3.31025	3.27556	3.26928	3.24127	3.23406		5.14351	4.79203	3.60976	3.42894	3.32475	3.28672	3.25074	3.27411	3.28811		6.12991	4.38374	3.53402	3.40053	3.33092	3.27767	3.25224	3.27216	3.28172
					1.63441		4.32596	3.62136	3.45438	3.41719	3.40954	3.46136	3.43273	3.37458	3.3487		4.29661	5.3739	3.80467	3.41045	3.31062	3.27604	3.26883	3.24087	3.23308		5.14371	4.79242	3.60999	3.42886	3.32479	3.28675	3.25068	3.27551	3.28797		6.12897	4.38353	3.53406	3.39993	3.33138	3.2775	3.25255	3.2711	3.28141
					1.64161		4.32618	3.62135	3.45459	3.41857	3.40806	3.46178	3.43232	3.37396	3.34899		4.29859	5.37457	3.80561	3.41051	3.31091	3.2767	3.26809	3.24006	3.23189		5.1438	4.79249	3.60974	3.42865	3.32488	3.28659	3.25068	3.27685	3.28785		6.12819	4.38332	3.53394	3.3994	3.33163	3.27752	3.25271	3.27001	3.28118
					1.64881		4.32609	3.62133	3.45472	3.42	3.40632	3.462	3.43167	3.37355	3.34943		4.30034	5.3746	3.80629	3.41052	3.31106	3.27743	3.26717	3.2389	3.23067		5.14376	4.79218	3.60903	3.42827	3.32491	3.28609	3.2508	3.27806	3.28776		6.12774	4.38309	3.5336	3.39897	3.33167	3.27771	3.25268	3.26909	3.28113
					1.65601		4.32566	3.62136	3.45477	3.42127	3.40447	3.462	3.43093	3.37338	3.34998		4.3017	5.374	3.80664	3.41053	3.31105	3.27809	3.26624	3.23753	3.22954		5.14362	4.79151	3.60799	3.4277	3.32479	3.28516	3.25104	3.27907	3.28777		6.12775	4.38287	3.53299	3.39866	3.3315	3.27802	3.25248	3.26856	3.28134
					1.66321		4.32488	3.62152	3.45477	3.42223	3.40268	3.46187	3.43021	3.37341	3.35053		4.30254	5.37284	3.8067	3.41062	3.31091	3.27861	3.2655	3.23615	3.22864		5.14339	4.79051	3.60683	3.42695	3.3245	3.28387	3.25145	3.27987	3.28797		6.12825	4.38268	3.53209	3.39845	3.33117	3.2784	3.25215	3.26853	3.28185
					1.67041		4.32377	3.62188	3.45476	3.42274	3.40109	3.46169	3.4296	3.37358	3.35101		4.30285	5.3713	3.80657	3.41084	3.31072	3.27894	3.26508	3.23495	3.22804		5.14309	4.78927	3.60574	3.42609	3.324	3.28241	3.25198	3.28041	3.28838		6.12922	4.38257	3.53094	3.39835	3.33073	3.27878	3.25176	3.26899	3.28261
					1.67761		4.3224	3.62245	3.45475	3.4227	3.3998	3.46158	3.42913	3.37384	3.35135		4.3027	5.36965	3.80638	3.41119	3.31056	3.27906	3.26503	3.23408	3.22778		5.14281	4.7879	3.60492	3.42517	3.32335	3.28106	3.25256	3.28069	3.28902		6.13051	4.38259	3.52959	3.39826	3.33031	3.27911	3.25145	3.26985	3.28354
					1.68481		4.32084	3.6232	3.45477	3.42208	3.39882	3.46164	3.42882	3.37415	3.35147		4.30226	5.36814	3.8063	3.41159	3.31052	3.27893	3.26532	3.23361	3.22784		5.1426	4.78655	3.60446	3.42431	3.3226	3.28004	3.25311	3.28075	3.28988		6.13193	4.38274	3.52813	3.39808	3.33005	3.27933	3.25134	3.27092	3.28449
					1.69201		4.31916	3.62406	3.45481	3.421	3.39814	3.46195	3.42875	3.37442	3.35137		4.30173	5.36699	3.80639	3.412	3.31069	3.27858	3.26583	3.23353	3.22818		5.14253	4.78537	3.60439	3.42358	3.32182	3.2795	3.25357	3.28062	3.29091		6.13323	4.383	3.52668	3.3977	3.33001	3.27941	3.25158	3.27197	3.28532
					1.69921		4.31745	3.6249	3.45483	3.41963	3.39773	3.46252	3.42892	3.37459	3.35107		4.30129	5.36631	3.80663	3.41232	3.31109	3.27803	3.26649	3.23376	3.22875		5.14265	4.7845	3.60469	3.42304	3.32099	3.2795	3.25392	3.28038	3.29201		6.13422	4.38339	3.52538	3.39706	3.33018	3.2793	3.2522	3.27272	3.28589
					1.70641		4.31581	3.62565	3.4548	3.41824	3.39755	3.46327	3.42931	3.37456	3.35056		4.30099	5.36605	3.80698	3.41251	3.31167	3.27738	3.26717	3.2342	3.22948		5.14296	4.78397	3.60532	3.42273	3.32012	3.28003	3.25417	3.28013	3.2931		6.1348	4.38387	3.52436	3.39621	3.33046	3.27904	3.25318	3.27299	3.2861
					1.71361		4.31429	3.62622	3.45474	3.41704	3.39752	3.46409	3.42986	3.37431	3.34988		4.30083	5.36611	3.80729	3.41247	3.31232	3.2767	3.26778	3.23477	3.23026		5.14344	4.7838	3.60619	3.42259	3.31922	3.28094	3.25429	3.27995	3.29405		6.13498	4.38437	3.52373	3.39523	3.33074	3.27869	3.25441	3.27268	3.28598
					1.72081		4.31297	3.62659	3.45467	3.41615	3.39757	3.46482	3.43049	3.37386	3.34907		4.30077	5.36634	3.80749	3.41213	3.31297	3.27606	3.26822	3.23543	3.23099		5.14403	4.78396	3.60727	3.4226	3.31832	3.28201	3.25429	3.27991	3.29475		6.1348	4.38479	3.52353	3.39423	3.3309	3.27834	3.25573	3.27184	3.28564
					1.72801		4.31187	3.62672	3.45463	3.41558	3.39766	3.46529	3.43117	3.37324	3.34823		4.30074	5.36661	3.80746	3.41143	3.31357	3.27552	3.26849	3.23613	3.23157		5.14466	4.78441	3.60851	3.42268	3.31749	3.28293	3.25416	3.28003	3.29513		6.13436	4.38501	3.52376	3.3933	3.33089	3.27805	3.25697	3.27061	3.28527
					1.73521		4.311	3.62668	3.45458	3.41532	3.39779	3.46544	3.43187	3.37251	3.34746		4.30072	5.36683	3.80722	3.41044	3.31406	3.27516	3.26858	3.23688	3.23192		5.14521	4.78507	3.60985	3.42277	3.31681	3.28345	3.25397	3.28031	3.29514		6.13378	4.38493	3.52436	3.39255	3.33067	3.27789	3.258	3.2692	3.28503
					1.74241		4.31032	3.62653	3.45454	3.41531	3.39803	3.46527	3.43257	3.37172	3.34682		4.30065	5.36692	3.80681	3.40926	3.31444	3.27501	3.2686	3.23772	3.23203		5.14562	4.78582	3.61125	3.42283	3.31637	3.28345	3.25374	3.28069	3.29483		6.13322	4.38449	3.52522	3.39208	3.33028	3.2779	3.25869	3.26778	3.28501
					1.74961		4.30982	3.62635	3.45451	3.41544	3.39847	3.46479	3.43316	3.37094	3.34638		4.30048	5.36686	3.8063	3.40804	3.31464	3.27504	3.26861	3.23866	3.23192		5.14584	4.7865	3.61264	3.42281	3.31623	3.28295	3.25351	3.28112	3.29422		6.13286	4.38366	3.52625	3.39195	3.32981	3.27812	3.25903	3.26657	3.28524
					1.75681		4.30944	3.62625	3.45449	3.41561	3.39918	3.46411	3.4336	3.37031	3.34618		4.30018	5.36665	3.80583	3.40695	3.31465	3.27523	3.26867	3.23974	3.23167		5.14587	4.78693	3.61398	3.42267	3.31647	3.28206	3.25329	3.28152	3.29341		6.13278	4.38245	3.52737	3.39212	3.32943	3.27856	3.25902	3.26567	3.28568
					1.76401		4.30915	3.62625	3.45447	3.41573	3.40021	3.46332	3.43381	3.36989	3.34626		4.2998	5.36636	3.80545	3.40611	3.31447	3.27551	3.2688	3.24094	3.23136		5.14569	4.78703	3.61522	3.42236	3.31712	3.28103	3.2531	3.28182	3.2925		6.133	4.38096	3.52854	3.39255	3.32932	3.27917	3.25872	3.26516	3.28626
					1.77121		4.30887	3.62631	3.45441	3.41582	3.4016	3.46256	3.43377	3.36971	3.34668		4.29944	5.36606	3.80523	3.40559	3.31414	3.27589	3.26899	3.24215	3.23111		5.14534	4.78674	3.61631	3.42189	3.31812	3.28006	3.25289	3.28196	3.29158		6.13342	4.37934	3.52975	3.39313	3.32958	3.27986	3.25819	3.26503	3.28686
					1.77841		4.30855	3.62638	3.45423	3.41601	3.40331	3.46192	3.4335	3.36977	3.34739		4.29915	5.36579	3.8051	3.40539	3.31367	3.27637	3.26925	3.24329	3.23104		5.14488	4.78609	3.6172	3.42126	3.31935	3.27935	3.25266	3.28188	3.29075		6.13394	4.37779	3.53096	3.39379	3.33021	3.28054	3.25752	3.26526	3.28741
					1.78561		4.30811	3.62636	3.45393	3.41644	3.40524	3.46143	3.43301	3.37002	3.34837		4.29894	5.36554	3.80497	3.40552	3.31303	3.2769	3.26957	3.24422	3.23125		5.1444	4.78513	3.61786	3.42048	3.32068	3.27903	3.25236	3.28155	3.29002		6.13446	4.37649	3.53215	3.39449	3.33111	3.28107	3.25675	3.26579	3.28787
					1.79281		4.30756	3.62617	3.45352	3.41721	3.4072	3.461	3.43235	3.37046	3.34955		4.29881	5.36524	3.80473	3.40595	3.31214	3.27744	3.26989	3.24488	3.23178		5.14402	4.78396	3.61826	3.41958	3.32195	3.27918	3.25198	3.28098	3.2894		6.13486	4.37558	3.53333	3.39521	3.33214	3.28139	3.25591	3.26654	3.2883
					1.80001		4.30692	3.6258	3.45306	3.4184	3.40902	3.46054	3.43159	3.37109	3.35087		4.2987	5.36485	3.80426	3.40665	3.31103	3.27797	3.2702	3.24526	3.23265		5.14382	4.78274	3.61844	3.41866	3.32299	3.27977	3.25148	3.28018	3.2889		6.13501	4.37515	3.53449	3.39596	3.33317	3.28143	3.25499	3.26743	3.2888
					1.80721		4.30619	3.6252	3.45262	3.42004	3.41048	3.46001	3.43083	3.37189	3.35226		4.29861	5.3644	3.80353	3.40755	3.30977	3.27846	3.27044	3.24532	3.23377		5.1438	4.78166	3.6184	3.41782	3.3237	3.28067	3.25086	3.27919	3.28854		6.13484	4.37518	3.53557	3.39678	3.33405	3.28119	3.25404	3.26837	3.28945
					1.81441		4.30537	3.62441	3.45225	3.42208	3.41143	3.45941	3.43012	3.37284	3.35361		4.29854	5.36394	3.80254	3.4085	3.30849	3.27895	3.2706	3.2451	3.23501		5.144	4.78086	3.61812	3.41721	3.32404	3.28169	3.25013	3.27805	3.28837		6.13439	4.37563	3.53652	3.39774	3.33466	3.28071	3.25309	3.2693	3.29028
					1.82161		4.30447	3.62347	3.45203	3.42442	3.41179	3.45879	3.4295	3.37385	3.35481		4.29853	5.36354	3.80129	3.40939	3.30732	3.27939	3.2707	3.24465	3.23624		5.14442	4.78042	3.61762	3.41693	3.32403	3.28262	3.24938	3.27682	3.28838		6.13374	4.37635	3.53723	3.39887	3.33492	3.28005	3.25221	3.27017	3.29126
					1.82881		4.30355	3.62248	3.45204	3.42687	3.41157	3.4582	3.42891	3.37483	3.35577		4.29862	5.3632	3.79993	3.4101	3.30638	3.27979	3.27077	3.24404	3.23736		5.14506	4.7803	3.6169	3.41704	3.32376	3.28333	3.24871	3.27559	3.28858		6.13306	4.3772	3.53763	3.40016	3.33478	3.27927	3.25148	3.27091	3.29225
					1.83601		4.30266	3.62156	3.4523	3.42917	3.41085	3.45774	3.42833	3.37571	3.35643		4.29885	5.36291	3.79859	3.41057	3.30577	3.2801	3.27082	3.2434	3.2383		5.14586	4.78039	3.61601	3.41754	3.32338	3.28373	3.24823	3.27441	3.289		6.13246	4.37804	3.53765	3.40157	3.33427	3.27848	3.25093	3.27142	3.29313
					1.84321		4.30186	3.6208	3.45275	3.43111	3.40984	3.45754	3.42774	3.37644	3.35681		4.2993	5.36265	3.79743	3.41074	3.30558	3.28032	3.27085	3.2428	3.23903		5.14675	4.78057	3.61499	3.41835	3.32301	3.28382	3.248	3.27337	3.28964		6.13205	4.37875	3.53733	3.40304	3.33341	3.27777	3.25059	3.27162	3.29368
					1.85041		4.30121	3.62025	3.45331	3.43252	3.40877	3.4577	3.42711	3.37698	3.35696		4.30005	5.36242	3.79652	3.41057	3.30586	3.2805	3.2708	3.24231	3.23951		5.14758	4.78073	3.61394	3.41934	3.32278	3.2836	3.24806	3.27252	3.29049		6.13186	4.3793	3.53669	3.4045	3.33226	3.27725	3.25044	3.2715	3.29373
					1.85761		4.30075	3.61991	3.45385	3.43332	3.40784	3.45828	3.42646	3.37734	3.35697		4.30112	5.36215	3.79586	3.41005	3.30654	3.28072	3.27071	3.24197	3.23976		5.14827	4.78079	3.61293	3.42035	3.32276	3.28315	3.24838	3.27188	3.29146		6.13196	4.37965	3.53584	3.40582	3.33084	3.27698	3.25046	3.27111	3.29317
					1.86481		4.30055	3.61975	3.45427	3.43347	3.40721	3.45922	3.42581	3.3775	3.35691		4.30244	5.36176	3.79539	3.40925	3.30749	3.28097	3.27055	3.2418	3.23978		5.14876	4.78071	3.61205	3.42124	3.32299	3.28262	3.24889	3.27146	3.29242		6.13239	4.3798	3.53484	3.40685	3.32922	3.27698	3.25055	3.27052	3.29202
					1.87201		4.30066	3.61974	3.45448	3.433	3.40699	3.46036	3.42523	3.37749	3.35687		4.30387	5.36112	3.79511	3.40833	3.30853	3.28124	3.27031	3.24177	3.23961		5.14904	4.78053	3.61134	3.42189	3.32348	3.28215	3.2495	3.27121	3.29322		6.1331	4.37976	3.53379	3.40744	3.32751	3.27722	3.25063	3.26974	3.29041
					1.87921		4.30107	3.61987	3.45446	3.43198	3.4072	3.46152	3.42481	3.37744	3.35693		4.30526	5.36016	3.79498	3.40744	3.30952	3.28146	3.26994	3.24186	3.23928		5.1491	4.78031	3.61082	3.42226	3.3242	3.28186	3.25009	3.27106	3.29373		6.13402	4.37953	3.53276	3.40748	3.32588	3.27767	3.25065	3.26881	3.28855
					1.88641		4.30174	3.62008	3.45422	3.43058	3.40781	3.4625	3.42466	3.3775	3.35718		4.30638	5.35893	3.79499	3.40673	3.31033	3.28153	3.26939	3.24202	3.23882		5.14894	4.78009	3.61043	3.42238	3.32506	3.28179	3.25056	3.2709	3.29388		6.13501	4.37914	3.53185	3.40699	3.32452	3.27827	3.25059	3.26778	3.28667
					1.89361		4.30256	3.62031	3.45382	3.42898	3.4087	3.46316	3.42482	3.37771	3.35768		4.30707	5.35756	3.79511	3.4063	3.31088	3.28141	3.26865	3.24216	3.23827		5.1486	4.77994	3.61011	3.42232	3.32597	3.28188	3.25084	3.27066	3.29368		6.136	4.3786	3.53116	3.40599	3.32359	3.27898	3.25051	3.26675	3.28498
					1.90081		4.30339	3.62048	3.45332	3.42738	3.40973	3.46344	3.42523	3.37809	3.35842		4.30722	5.35624	3.7953	3.40621	3.31112	3.28106	3.26778	3.24225	3.23771		5.1482	4.77986	3.60978	3.42219	3.32683	3.28205	3.25094	3.27032	3.29316		6.13693	4.37794	3.53072	3.40461	3.32321	3.27973	3.25048	3.26582	3.28367
					1.90801		4.3041	3.62055	3.45277	3.4259	3.41076	3.4633	3.42578	3.37856	3.35935		4.30678	5.35513	3.79559	3.40642	3.31105	3.28047	3.26687	3.24224	3.23719		5.14784	4.77982	3.60941	3.42206	3.32762	3.2822	3.25087	3.26989	3.29241		6.13776	4.37722	3.53048	3.40294	3.32341	3.28049	3.25062	3.26501	3.28286
					1.91521		4.30457	3.62051	3.45218	3.42461	3.41169	3.46282	3.42632	3.37903	3.36035		4.30588	5.35435	3.79601	3.40687	3.31078	3.2797	3.26598	3.2421	3.23678		5.14766	4.77973	3.60894	3.42198	3.32831	3.28223	3.25069	3.26942	3.29154		6.13844	4.37652	3.53041	3.40112	3.32413	3.28121	3.25098	3.26434	3.28254
					1.92241		4.30472	3.62037	3.45153	3.4236	3.41242	3.4621	3.42672	3.37945	3.3613		4.30467	5.35398	3.79651	3.40746	3.31043	3.27882	3.26514	3.24181	3.23656		5.14769	4.77947	3.60842	3.42196	3.32887	3.28206	3.25046	3.26896	3.29068		6.13889	4.37595	3.53043	3.39933	3.32518	3.28186	3.25159	3.26378	3.28262
					1.92961		4.3045	3.62014	3.45078	3.42287	3.41287	3.46129	3.42691	3.37974	3.36208		4.30339	5.35404	3.79702	3.40805	3.31011	3.27796	3.26439	3.24142	3.23654		5.14796	4.77898	3.60791	3.42196	3.32928	3.2816	3.25027	3.26862	3.28997		6.13911	4.37563	3.53056	3.39773	3.32633	3.28245	3.25238	3.26337	3.28295
					1.93681		4.30394	3.61985	3.44989	3.42247	3.41301	3.46054	3.42686	3.3798	3.36258		4.30225	5.35452	3.79745	3.40857	3.30993	3.27728	3.26378	3.241	3.23667		5.14842	4.77825	3.60752	3.42197	3.32956	3.28084	3.25016	3.2685	3.2895		6.13913	4.37563	3.53076	3.39645	3.32737	3.28299	3.25328	3.26312	3.28333
					1.94401		4.30307	3.61959	3.44884	3.42237	3.41288	3.45995	3.42655	3.37952	3.36269		4.30142	5.35532	3.79769	3.409	3.3099	3.27687	3.2634	3.24066	3.23686		5.14901	4.77737	3.60734	3.42196	3.32971	3.27983	3.25014	3.26869	3.28933		6.13908	4.37599	3.531	3.39555	3.32814	3.28344	3.25415	3.26299	3.28364
					1.95121		4.302	3.6194	3.44766	3.4225	3.41254	3.45956	3.42603	3.37892	3.36234		4.30101	5.35627	3.79766	3.40936	3.31007	3.27678	3.26331	3.24044	3.23698		5.14967	4.77647	3.60739	3.42188	3.32977	3.27869	3.25013	3.26931	3.28946		6.139	4.37664	3.5312	3.39498	3.32859	3.28377	3.25482	3.26295	3.28379
					1.95841		4.30085	3.61933	3.4465	3.42278	3.41209	3.45934	3.42539	3.37805	3.36154		4.30102	5.35719	3.79733	3.40966	3.31045	3.27697	3.26353	3.24036	3.23695		5.15026	4.77569	3.60762	3.42172	3.32978	3.27749	3.25006	3.27036	3.28984		6.13895	4.37752	3.53132	3.39464	3.32873	3.2839	3.25518	3.26297	3.28374
					1.96561		4.29972	3.6194	3.44555	3.42314	3.41163	3.45923	3.42475	3.37706	3.36038		4.30141	5.35792	3.79678	3.40989	3.31103	3.27736	3.26406	3.24043	3.2367		5.15068	4.77512	3.60792	3.42147	3.32977	3.27635	3.24985	3.27179	3.29041		6.13893	4.37847	3.53135	3.39444	3.3287	3.28371	3.25513	3.263	3.2835
					1.97281		4.29868	3.61966	3.44501	3.42351	3.41125	3.45916	3.42419	3.3761	3.35904		4.30202	5.35839	3.79608	3.41002	3.31172	3.27782	3.26493	3.24057	3.23623		5.15088	4.77483	3.60815	3.42115	3.3298	3.27534	3.24953	3.27346	3.29107		6.13896	4.37939	3.53128	3.39431	3.32862	3.28314	3.25468	3.26306	3.28312
					1.98001		4.29773	3.62008	3.445	3.42382	3.41108	3.45907	3.42374	3.37526	3.35771		4.30265	5.35864	3.79537	3.41002	3.31244	3.27824	3.26616	3.24072	3.23561		5.15086	4.77482	3.60815	3.42078	3.32994	3.27453	3.24906	3.2752	3.29173		6.1391	4.38014	3.53114	3.3942	3.32861	3.28217	3.25395	3.26314	3.28272
					1.98721		4.29689	3.62062	3.44549	3.42399	3.41118	3.45894	3.42333	3.37466	3.35658		4.30315	5.35867	3.79475	3.40981	3.31307	3.27852	3.26774	3.24081	3.23493		5.15068	4.77501	3.6078	3.42036	3.33025	3.27395	3.24848	3.27685	3.29229		6.13934	4.38064	3.53093	3.39409	3.32877	3.28078	3.2531	3.26325	3.28242
					1.99441		4.29614	3.6212	3.44637	3.42397	3.41156	3.45875	3.42293	3.37437	3.35574		4.30341	5.35849	3.79434	3.40932	3.31358	3.27858	3.26959	3.24074	3.23436		5.15044	4.7753	3.60708	3.41991	3.33077	3.2736	3.24783	3.27821	3.29262		6.13961	4.38082	3.5307	3.39392	3.32908	3.27905	3.25228	3.26336	3.28232
					2.00161		4.29547	3.62175	3.44744	3.42373	3.41215	3.45854	3.42255	3.37446	3.35523		4.30342	5.35806	3.79418	3.40848	3.31393	3.2784	3.2716	3.24051	3.234		5.15024	4.77556	3.60605	3.41942	3.33148	3.27349	3.2472	3.2791	3.29263		6.13981	4.38064	3.53051	3.39375	3.32947	3.27711	3.25156	3.26346	3.28249
					2.00881		4.29488	3.62226	3.44846	3.42332	3.41283	3.45836	3.4222	3.37489	3.35497		4.3032	5.35736	3.79429	3.4073	3.31414	3.27806	3.2736	3.24014	3.23393		5.1502	4.77573	3.60482	3.41898	3.33228	3.27359	3.24665	3.27939	3.29227		6.13989	4.38014	3.53042	3.3936	3.32981	3.27512	3.25102	3.26352	3.28295
					2.01601		4.29434	3.62273	3.4492	3.42283	3.41347	3.45828	3.42195	3.37555	3.35484		4.30282	5.35643	3.79463	3.4059	3.31421	3.27765	3.27542	3.23972	3.23415		5.1504	4.77576	3.60361	3.41863	3.33304	3.27388	3.24625	3.27905	3.29153		6.13986	4.37936	3.53048	3.39352	3.33002	3.27326	3.25067	3.26354	3.28366
					2.02321		4.29382	3.6232	3.44945	3.42236	3.41393	3.45836	3.42177	3.37635	3.35468		4.3024	5.35528	3.79511	3.40451	3.31416	3.27725	3.27696	3.23937	3.23455		5.1509	4.77571	3.60261	3.41844	3.33359	3.27434	3.24596	3.27816	3.29049		6.13973	4.37835	3.53063	3.39354	3.33006	3.2717	3.25051	3.26352	3.28458
					2.03041		4.29333	3.62366	3.44913	3.42202	3.41412	3.45861	3.4217	3.37714	3.35436		4.30206	5.35399	3.79563	3.40337	3.31403	3.27694	3.27809	3.23922	3.23501		5.15169	4.77564	3.602	3.41846	3.33378	3.27494	3.24568	3.27693	3.2893		6.13949	4.37715	3.53082	3.39364	3.32994	3.27053	3.2505	3.26345	3.28561
					2.03761		4.29291	3.62414	3.4483	3.42186	3.41399	3.45898	3.42176	3.37784	3.35383		4.30191	5.35256	3.79613	3.40268	3.31389	3.27672	3.27879	3.23936	3.23538		5.15272	4.77568	3.60192	3.41871	3.33344	3.27566	3.24533	3.2756	3.28814		6.13912	4.37585	3.53095	3.39381	3.32973	3.26977	3.2506	3.26338	3.28662
					2.04481		4.29257	3.62466	3.44712	3.42196	3.41359	3.45944	3.42199	3.3784	3.35307		4.30204	5.35108	3.79661	3.40257	3.31379	3.27663	3.27902	3.23982	3.23554		5.15391	4.77592	3.60239	3.4192	3.33251	3.27651	3.24484	3.27444	3.2872		6.13874	4.37453	3.53093	3.39397	3.3295	3.26938	3.25081	3.26335	3.28749
					2.05201		4.29224	3.62523	3.44583	3.42231	3.41302	3.45988	3.42238	3.37874	3.35215		4.30247	5.34968	3.79707	3.40305	3.31372	3.27663	3.27884	3.24057	3.23545		5.15518	4.77639	3.60334	3.41988	3.33098	3.27747	3.24419	3.27368	3.28662		6.1385	4.37338	3.53068	3.39407	3.32937	3.26927	3.25117	3.26343	3.28811
					2.05921		4.29191	3.62583	3.44467	3.42287	3.41243	3.46025	3.42284	3.37885	3.35125		4.30319	5.34846	3.79758	3.40405	3.31367	3.27668	3.27836	3.24153	3.23512		5.15649	4.77704	3.60461	3.42067	3.32894	3.27848	3.24343	3.27345	3.28647		6.13858	4.37248	3.53015	3.39407	3.32943	3.26931	3.25176	3.26365	3.28851
					2.06641		4.29147	3.62633	3.44379	3.42354	3.41197	3.46051	3.42326	3.37876	3.35053		4.30415	5.34754	3.79814	3.40542	3.31361	3.27672	3.27768	3.24259	3.23461		5.15777	4.77779	3.60602	3.42146	3.32659	3.27947	3.24262	3.27381	3.28674		6.13906	4.37188	3.52936	3.394	3.32971	3.26939	3.2526	3.26403	3.2887
					2.07361		4.2909	3.62663	3.44327	3.42421	3.41172	3.46065	3.42356	3.37854	3.35014		4.30528	5.34698	3.79878	3.40698	3.31354	3.27675	3.27693	3.2436	3.23405		5.15901	4.7785	3.60735	3.42214	3.32417	3.28036	3.24186	3.27469	3.28735		6.14	4.3716	3.5284	3.39388	3.33019	3.26944	3.25367	3.26449	3.28878
					2.08081		4.29011	3.62655	3.44311	3.42477	3.41172	3.46065	3.42374	3.37829	3.3501		4.30647	5.3468	3.79946	3.40851	3.31344	3.27679	3.27618	3.24442	3.23353		5.16013	4.7791	3.60849	3.42261	3.3219	3.28102	3.24126	3.27591	3.28814		6.14132	4.37158	3.52739	3.39376	3.33077	3.26943	3.25487	3.26498	3.28881
					2.08801		4.28908	3.62607	3.44324	3.42513	3.41194	3.46054	3.42387	3.3781	3.35038		4.3076	5.34695	3.80015	3.40981	3.3133	3.2769	3.27545	3.24495	3.23313		5.16111	4.77951	3.60937	3.4228	3.31998	3.28134	3.24094	3.27727	3.28892		6.14291	4.37178	3.52648	3.39364	3.33135	3.26942	3.25606	3.26537	3.28886
					2.09521		4.28777	3.62517	3.44361	3.42525	3.41231	3.46038	3.42396	3.37805	3.35084		4.30854	5.34739	3.80077	3.41077	3.31311	3.27716	3.27477	3.24515	3.23288		5.16192	4.77967	3.60996	3.42271	3.31856	3.28124	3.24094	3.27853	3.2895		6.14459	4.3721	3.5258	3.39351	3.33186	3.26945	3.25711	3.26561	3.28897
					2.10241		4.28622	3.62393	3.44415	3.42512	3.41271	3.46023	3.42403	3.37817	3.35138		4.30915	5.34803	3.80127	3.41137	3.31284	3.27762	3.27412	3.24506	3.23277		5.16255	4.77959	3.61028	3.42235	3.31769	3.28065	3.24126	3.27951	3.28969		6.14609	4.37241	3.52544	3.39338	3.33226	3.26961	3.25787	3.26563	3.28914
					2.10961		4.28452	3.62248	3.44483	3.42479	3.41303	3.46013	3.42407	3.37849	3.35194		4.30937	5.34877	3.80157	3.41169	3.31253	3.27824	3.27349	3.24469	3.23274		5.16302	4.77926	3.6104	3.4218	3.31737	3.27961	3.24184	3.28009	3.28943		6.14713	4.37263	3.52545	3.39319	3.33253	3.26994	3.25821	3.26543	3.28931
					2.11681		4.2828	3.62098	3.44561	3.42433	3.41316	3.46007	3.42407	3.37894	3.35243		4.30915	5.34955	3.8016	3.41182	3.31218	3.27897	3.2729	3.2441	3.23274		5.16331	4.77875	3.61039	3.42118	3.31753	3.27815	3.24253	3.28025	3.28879		6.14749	4.37269	3.52582	3.39289	3.33267	3.27047	3.25803	3.26506	3.28937
					2.12401		4.28118	3.61961	3.44645	3.4238	3.41309	3.46005	3.42402	3.37945	3.35279		4.30853	5.35026	3.80133	3.41187	3.31184	3.27968	3.27232	3.2434	3.23276		5.16343	4.77818	3.61031	3.4206	3.31808	3.27644	3.24326	3.28007	3.28785		6.14707	4.37265	3.52647	3.39243	3.33274	3.27119	3.25735	3.26458	3.28924
					2.13121		4.27977	3.61856	3.44734	3.42321	3.41284	3.46006	3.42389	3.3799	3.35299		4.30759	5.35086	3.8008	3.4119	3.31154	3.28026	3.27175	3.24269	3.2328		5.16343	4.77768	3.61017	3.42021	3.31886	3.27466	3.24391	3.27971	3.28674		6.14592	4.37257	3.52729	3.3918	3.33279	3.27202	3.25621	3.26408	3.28884
					2.13841		4.27867	3.61795	3.44825	3.42259	3.41249	3.46012	3.42361	3.38014	3.3531		4.30645	5.35132	3.80008	3.41196	3.31131	3.28057	3.2712	3.24212	3.23287		5.16337	4.77728	3.60995	3.42008	3.31978	3.27306	3.24446	3.27933	3.28554		6.14424	4.37251	3.52817	3.39105	3.33292	3.27291	3.25478	3.26362	3.28817
					2.14561		4.27794	3.61785	3.44916	3.42196	3.41212	3.46017	3.4231	3.38012	3.35317		4.30525	5.35162	3.79927	3.41209	3.31119	3.28053	3.27071	3.24178	3.23297		5.16333	4.77703	3.60958	3.42028	3.32071	3.27188	3.24491	3.27903	3.28431		6.14226	4.3725	3.529	3.39028	3.33316	3.27375	3.2532	3.26322	3.28732
					2.15281		4.2776	3.61819	3.45002	3.42131	3.4118	3.46019	3.42233	3.37977	3.35329		4.30412	5.3518	3.79843	3.41224	3.31119	3.2801	3.2703	3.24169	3.23314		5.16336	4.77688	3.60903	3.42081	3.32159	3.27132	3.24531	3.27883	3.28317		6.14027	4.37252	3.52975	3.3896	3.3335	3.27448	3.25162	3.26286	3.28636
					2.16001		4.27763	3.61887	3.45078	3.42065	3.41158	3.46013	3.42137	3.37915	3.35345		4.30312	5.35188	3.79762	3.41236	3.31131	3.27931	3.26996	3.24185	3.23339		5.16347	4.77681	3.60826	3.42163	3.32235	3.2714	3.24569	3.2787	3.28225		6.13852	4.37258	3.53032	3.38918	3.33391	3.27502	3.25018	3.26247	3.28543
					2.16721		4.27792	3.61976	3.4514	3.41995	3.41147	3.45994	3.42032	3.37836	3.35364		4.30229	5.3519	3.7969	3.41235	3.31153	3.27827	3.26965	3.24222	3.23375		5.16366	4.77676	3.60734	3.42261	3.32297	3.27208	3.24607	3.27863	3.28163		6.13718	4.37266	3.53066	3.3891	3.33428	3.27538	3.24902	3.262	3.2846
					2.17441		4.27837	3.62072	3.45187	3.41926	3.41144	3.45963	3.41935	3.37754	3.35377		4.30159	5.35188	3.79631	3.41214	3.31181	3.27715	3.26932	3.24275	3.23423		5.1639	4.77668	3.60636	3.42363	3.32342	3.27323	3.24647	3.27852	3.28132		6.13636	4.37267	3.53075	3.38942	3.33449	3.27559	3.24824	3.26136	3.28395
					2.18161		4.2789	3.62161	3.45216	3.41865	3.41147	3.4592	3.4186	3.37692	3.35382		4.30096	5.35182	3.79584	3.41173	3.31204	3.2761	3.26898	3.24338	3.23474		5.16419	4.77649	3.60546	3.42451	3.32372	3.27469	3.2469	3.27829	3.28131		6.13608	4.37251	3.5306	3.39009	3.33444	3.27564	3.24789	3.26058	3.28349
					2.18881		4.27939	3.62227	3.4523	3.41824	3.41149	3.45866	3.41821	3.37664	3.35379		4.30034	5.35171	3.79547	3.41114	3.31216	3.27527	3.26861	3.24402	3.23526		5.16453	4.77611	3.60475	3.42514	3.32389	3.27628	3.24733	3.27782	3.28165		6.13626	4.37208	3.53027	3.39098	3.33407	3.2756	3.248	3.25971	3.28317
					2.19601		4.27976	3.62259	3.45227	3.41811	3.41147	3.45802	3.41827	3.37683	3.3537		4.29968	5.35153	3.79518	3.41046	3.3121	3.27471	3.26823	3.24461	3.23573		5.16492	4.77552	3.6044	3.42545	3.324	3.2778	3.24776	3.2771	3.2824		6.13674	4.37139	3.52979	3.39191	3.33337	3.27547	3.24851	3.25888	3.28294
					2.20321		4.27995	3.62251	3.45207	3.41828	3.41138	3.45737	3.41882	3.37752	3.35358		4.29899	5.35123	3.79492	3.40977	3.31187	3.27445	3.26779	3.24516	3.23614		5.16533	4.77474	3.6045	3.42544	3.32406	3.27907	3.2482	3.27618	3.28356		6.13737	4.3705	3.52917	3.39273	3.33238	3.2753	3.24936	3.25828	3.28277
					2.21041		4.27992	3.62206	3.45171	3.41874	3.41124	3.45681	3.41983	3.37864	3.35346		4.29832	5.35084	3.79469	3.40917	3.31146	3.27439	3.26728	3.24571	3.23648		5.16575	4.77386	3.60509	3.42513	3.3241	3.27995	3.2486	3.2752	3.28503		6.13804	4.36951	3.52849	3.39333	3.33124	3.27511	3.25048	3.25801	3.28267
					2.21761		4.27966	3.62124	3.45121	3.41939	3.41109	3.45644	3.42121	3.3801	3.35341		4.29778	5.35038	3.79446	3.40877	3.31097	3.27446	3.26669	3.24629	3.23675		5.16622	4.77294	3.60613	3.4246	3.32413	3.28045	3.24897	3.27431	3.28661		6.13874	4.36853	3.52777	3.39366	3.33012	3.27492	3.25179	3.25814	3.28264
					2.22481		4.27918	3.62012	3.45063	3.42013	3.41097	3.45633	3.42278	3.38175	3.35348		4.29743	5.34988	3.79426	3.40866	3.31046	3.27453	3.26607	3.24689	3.23687		5.16674	4.77203	3.60749	3.42394	3.32409	3.28061	3.24933	3.27362	3.28805		6.13945	4.3676	3.52709	3.39372	3.32918	3.27476	3.25318	3.25866	3.28268
					2.23201		4.27852	3.6188	3.45007	3.42084	3.41092	3.45653	3.42434	3.38344	3.3537		4.29735	5.34938	3.7941	3.40887	3.31004	3.27449	3.26545	3.2475	3.23685		5.16732	4.7712	3.609	3.42324	3.32395	3.28048	3.24972	3.27323	3.28922		6.1402	4.36679	3.52648	3.39357	3.32857	3.27461	3.25451	3.25953	3.28279
					2.23921		4.27772	3.61744	3.44961	3.42135	3.41095	3.45705	3.42569	3.38502	3.35401		4.29755	5.34891	3.79401	3.40932	3.30979	3.2743	3.26484	3.24809	3.23668		5.1679	4.77046	3.61052	3.42258	3.32364	3.28014	3.25018	3.27322	3.28997		6.14097	4.36615	3.52595	3.39331	3.32835	3.27452	3.25565	3.26065	3.28299
					2.24641		4.27682	3.61618	3.44929	3.42162	3.41104	3.45787	3.42669	3.38636	3.35429		4.29801	5.34846	3.79402	3.40992	3.30977	3.27395	3.26425	3.24858	3.23642		5.16844	4.76986	3.6119	3.42202	3.32317	3.27961	3.25068	3.27361	3.29022		6.14172	4.36573	3.52552	3.39304	3.32851	3.27452	3.25652	3.26186	3.28327
					2.25361		4.2758	3.61515	3.44912	3.42163	3.41115	3.45894	3.42724	3.38738	3.35439		4.29866	5.34803	3.79413	3.41053	3.31002	3.2735	3.26372	3.24886	3.23613		5.16889	4.76936	3.61304	3.42158	3.32259	3.27895	3.25119	3.2744	3.28995		6.14245	4.36552	3.52519	3.39285	3.32895	3.27462	3.2571	3.26297	3.28352
					2.26081		4.2747	3.61444	3.44907	3.42149	3.4112	3.46019	3.42736	3.38801	3.3542		4.29941	5.3476	3.79429	3.41104	3.31059	3.27302	3.26334	3.24878	3.23582		5.16924	4.76894	3.61385	3.42124	3.32199	3.27824	3.25164	3.27547	3.28917		6.14309	4.36547	3.52494	3.39277	3.32954	3.27477	3.25738	3.2638	3.28364
					2.26801		4.27352	3.61406	3.44909	3.42135	3.41113	3.46153	3.4271	3.38819	3.35365		4.30018	5.34714	3.79449	3.41135	3.31144	3.27264	3.26322	3.24826	3.23552		5.16952	4.76856	3.61429	3.42094	3.32146	3.27756	3.25195	3.27665	3.28805		6.14359	4.36551	3.52473	3.3928	3.33012	3.27494	3.2574	3.26423	3.28351
					2.27521		4.27235	3.61398	3.44913	3.42134	3.41094	3.46283	3.42658	3.38796	3.35278		4.30089	5.34658	3.79468	3.41138	3.31252	3.27244	3.26343	3.24732	3.23532		5.16976	4.7682	3.61434	3.42063	3.3211	3.27701	3.25208	3.27778	3.28686		6.1439	4.36562	3.52459	3.39289	3.33058	3.27503	3.2572	3.26419	3.28304
					2.28241		4.27128	3.61414	3.44909	3.42155	3.41066	3.464	3.42594	3.38732	3.35169		4.30149	5.34583	3.79481	3.41107	3.3137	3.27247	3.26394	3.24607	3.23521		5.17	4.76788	3.61403	3.42028	3.32096	3.27665	3.25199	3.27874	3.28584		6.14394	4.36579	3.52452	3.39301	3.33077	3.275	3.25689	3.26369	3.28227
					2.28961		4.2704	3.61438	3.4489	3.422	3.41034	3.46493	3.42528	3.38635	3.35049		4.302	5.34485	3.79481	3.41041	3.31489	3.27273	3.26473	3.24466	3.23525		5.17032	4.76762	3.61338	3.41989	3.32112	3.2765	3.25167	3.27947	3.28515		6.1437	4.36604	3.52455	3.39312	3.33065	3.27486	3.25663	3.26278	3.28129
					2.29681		4.26977	3.61457	3.44852	3.42264	3.41004	3.46554	3.42471	3.38507	3.34933		4.30247	5.34365	3.79464	3.40943	3.31602	3.27316	3.26571	3.2432	3.23539		5.17077	4.76744	3.61245	3.41953	3.32156	3.27659	3.25109	3.27995	3.28485		6.14322	4.36637	3.52467	3.39323	3.33021	3.27462	3.25654	3.26156	3.28026
					2.30401		4.26942	3.61462	3.44797	3.4233	3.40983	3.46583	3.42432	3.38356	3.34836		4.30293	5.34232	3.79428	3.40822	3.31695	3.27369	3.26684	3.24187	3.23557		5.17141	4.76733	3.61133	3.41921	3.32224	3.27691	3.25029	3.2802	3.28496		6.14253	4.36671	3.52488	3.39333	3.32948	3.2743	3.25669	3.26013	3.27934
					2.31121		4.26933	3.61447	3.44729	3.4238	3.4098	3.4658	3.42411	3.38194	3.34768		4.30341	5.34098	3.7938	3.40687	3.31758	3.27425	3.26807	3.24082	3.2357		5.1722	4.76735	3.61012	3.41897	3.32301	3.27745	3.24934	3.28028	3.28539		6.14176	4.36703	3.5252	3.39342	3.32854	3.27396	3.25706	3.25866	3.27868
					2.31841		4.2695	3.61418	3.44653	3.42398	3.40997	3.46552	3.42409	3.38033	3.3474		4.30387	5.33972	3.79326	3.40547	3.31779	3.27478	3.26931	3.2402	3.23575		5.17306	4.76749	3.60892	3.41885	3.32376	3.27815	3.24828	3.28029	3.28605		6.14101	4.36731	3.52562	3.3935	3.32743	3.27367	3.25757	3.25729	3.2784
					2.32561		4.26982	3.61379	3.44574	3.42376	3.4103	3.46504	3.42419	3.37889	3.3475		4.30432	5.33866	3.79277	3.4041	3.31758	3.27523	3.27051	3.24002	3.23566		5.1739	4.76778	3.6078	3.4189	3.32441	3.27891	3.24723	3.28037	3.28676		6.14038	4.36751	3.52613	3.3936	3.32623	3.27352	3.2581	3.25621	3.27859
					2.33281		4.27013	3.61338	3.44496	3.42316	3.41066	3.46448	3.42434	3.37772	3.34792		4.30474	5.33791	3.79242	3.40287	3.31705	3.27559	3.2716	3.24023	3.23542		5.17461	4.76819	3.60684	3.41914	3.32491	3.27964	3.24625	3.2806	3.28735		6.13993	4.3676	3.52663	3.39375	3.32504	3.27354	3.25853	3.25556	3.27925
					2.34001		4.27027	3.61304	3.44427	3.4223	3.41087	3.46391	3.4245	3.37688	3.34859		4.30512	5.3376	3.79226	3.4019	3.31632	3.27586	3.27257	3.24067	3.2351		5.17513	4.76861	3.60608	3.41952	3.32526	3.28028	3.2454	3.28099	3.28766		6.13973	4.36756	3.52708	3.39398	3.32397	3.27373	3.25876	3.25541	3.28032
					2.34722		4.27012	3.61286	3.44377	3.42134	3.41076	3.46341	3.42464	3.37639	3.34945		4.30542	5.3378	3.79233	3.40129	3.31552	3.27608	3.27343	3.24123	3.23476		5.17539	4.76896	3.60554	3.41998	3.32546	3.28079	3.24474	3.28148	3.2877		6.13982	4.36743	3.52742	3.39432	3.3231	3.27401	3.25866	3.25575	3.28162
					2.35442		4.2697	3.61293	3.44356	3.42051	3.41023	3.46302	3.42474	3.37623	3.35047		4.30564	5.33856	3.79261	3.40109	3.31475	3.27628	3.27419	3.24183	3.23454		5.17535	4.76916	3.60518	3.42042	3.32549	3.28116	3.2443	3.28202	3.28749		6.14023	4.36733	3.52769	3.3948	3.32252	3.2743	3.2582	3.25651	3.28295
					2.36162		4.26902	3.61326	3.44372	3.41998	3.40924	3.4627	3.42476	3.37635	3.35161		4.30582	5.33978	3.79305	3.4013	3.31413	3.27648	3.27479	3.24246	3.23455		5.17501	4.76919	3.60492	3.42079	3.32537	3.2814	3.2441	3.28251	3.28716		6.14094	4.36735	3.52791	3.39546	3.32227	3.27456	3.25741	3.25757	3.28411
					2.36882		4.26816	3.61379	3.44425	3.41985	3.40788	3.46238	3.42465	3.37664	3.35281		4.30595	5.34132	3.79354	3.40181	3.3137	3.27662	3.27516	3.24309	3.23486		5.17446	4.76905	3.60474	3.42105	3.32514	3.28149	3.24414	3.28286	3.28683		6.14187	4.36757	3.52812	3.39632	3.32237	3.27478	3.25636	3.25884	3.28502
					2.37602		4.2672	3.61444	3.44519	3.42017	3.4063	3.462	3.42437	3.37694	3.35398		4.30605	5.34298	3.79398	3.40254	3.31348	3.27667	3.27523	3.24372	3.23551		5.17387	4.76878	3.60458	3.42121	3.32484	3.28143	3.24442	3.28299	3.28661		6.14285	4.36801	3.52836	3.39735	3.32287	3.27497	3.25518	3.2602	3.28568
					2.38322		4.26623	3.61511	3.44645	3.4209	3.40471	3.46156	3.42392	3.37707	3.35501		4.30612	5.34453	3.79431	3.40335	3.3134	3.27659	3.275	3.24433	3.23648		5.17339	4.76837	3.60444	3.42128	3.32452	3.28119	3.24485	3.28282	3.28656		6.14374	4.36862	3.52862	3.39847	3.32372	3.27511	3.25398	3.2615	3.28613
					2.39042		4.26539	3.61571	3.44793	3.42191	3.40332	3.46107	3.42331	3.37694	3.35584		4.30612	5.34577	3.79444	3.40415	3.31333	3.27636	3.2745	3.24492	3.23768		5.17311	4.76788	3.60432	3.42126	3.32419	3.2808	3.24535	3.28236	3.28677		6.1444	4.36931	3.5289	3.39956	3.32481	3.27518	3.25286	3.26265	3.28643
					2.39762		4.26471	3.61617	3.44943	3.42304	3.40236	3.46058	3.42258	3.37648	3.35638		4.30607	5.34654	3.79432	3.40478	3.31312	3.27599	3.27379	3.24554	3.23894		5.1731	4.76737	3.60424	3.42121	3.32389	3.28029	3.24577	3.2817	3.28725		6.14473	4.36996	3.52915	3.40046	3.32602	3.27522	3.25187	3.26355	3.28665
					2.40482		4.26422	3.61642	3.45075	3.42409	3.40191	3.46014	3.42177	3.37573	3.3566		4.30596	5.34666	3.79396	3.40513	3.31271	3.27548	3.27296	3.24619	3.24009		5.17337	4.76691	3.60419	3.42118	3.32368	3.2797	3.24602	3.28093	3.28798		6.14467	4.37042	3.52927	3.40099	3.3272	3.27524	3.25102	3.26421	3.28686
					2.41202		4.26388	3.61643	3.45171	3.42492	3.40202	3.45979	3.42096	3.37476	3.3565		4.30581	5.34608	3.79338	3.40514	3.31208	3.27486	3.27216	3.24684	3.24097		5.17395	4.76654	3.60421	3.4212	3.32367	3.2791	3.24602	3.28015	3.28889		6.14418	4.37054	3.5292	3.40105	3.32823	3.27528	3.25035	3.26467	3.28712
					2.41922		4.2636	3.61621	3.45224	3.42543	3.40261	3.45955	3.42026	3.37369	3.35613		4.30561	5.34486	3.79263	3.40481	3.31124	3.27419	3.27148	3.24744	3.24149		5.17485	4.76624	3.60431	3.42133	3.32389	3.27854	3.24578	3.27944	3.28991		6.1433	4.37024	3.52886	3.40054	3.32903	3.27531	3.24988	3.26498	3.28749
					2.42642		4.26331	3.61583	3.45237	3.42559	3.40351	3.45942	3.41975	3.37269	3.35557		4.30537	5.34314	3.79173	3.40426	3.31029	3.27356	3.27102	3.24796	3.24157		5.17595	4.76597	3.60451	3.42155	3.32434	3.27809	3.24533	3.27882	3.29093		6.14212	4.36954	3.52824	3.39947	3.32955	3.27529	3.24957	3.26512	3.28791
					2.43362		4.26291	3.61538	3.45214	3.42544	3.40458	3.45941	3.4195	3.37192	3.35496		4.30514	5.34114	3.79069	3.40359	3.30932	3.27306	3.27075	3.24839	3.24129		5.17718	4.7657	3.6048	3.42183	3.32492	3.27778	3.24475	3.27836	3.29185		6.14078	4.36856	3.52738	3.39797	3.3298	3.2752	3.24935	3.26509	3.28828
					2.44082		4.2623	3.61497	3.45168	3.42504	3.40564	3.45944	3.41949	3.37151	3.35441		4.30493	5.3391	3.78956	3.40288	3.30846	3.27272	3.27058	3.24879	3.2407		5.17837	4.76542	3.60508	3.42212	3.32549	3.27764	3.24412	3.27807	3.29258		6.13943	4.36748	3.52643	3.39623	3.32983	3.27507	3.2492	3.26487	3.28848
					2.44802		4.2614	3.61473	3.45111	3.42454	3.40661	3.45947	3.41961	3.37152	3.35406		4.30476	5.33716	3.7884	3.40222	3.30779	3.27258	3.27041	3.24917	3.23993		5.17946	4.76514	3.60526	3.42236	3.32595	3.27765	3.24355	3.2779	3.29306		6.1382	4.36651	3.52553	3.39448	3.32975	3.27497	3.24906	3.26446	3.28844
					2.45522		4.26016	3.61472	3.45059	3.42408	3.40745	3.45942	3.41974	3.37194	3.35398		4.30458	5.33547	3.78729	3.40162	3.30732	3.27261	3.2701	3.24956	3.23908		5.18043	4.76486	3.60529	3.42252	3.32617	3.27776	3.24317	3.27778	3.29325		6.13716	4.36583	3.52486	3.39297	3.32965	3.27494	3.24895	3.26393	3.28816
					2.46242		4.25855	3.61496	3.4502	3.42383	3.4081	3.45924	3.41979	3.37272	3.35417		4.30436	5.33411	3.78636	3.40111	3.30704	3.27278	3.26952	3.24991	3.2382		5.18123	4.76459	3.60515	3.42253	3.32602	3.2779	3.24303	3.27768	3.29311		6.13633	4.36558	3.52451	3.39188	3.32957	3.27495	3.24892	3.26334	3.28767
					2.46962		4.25662	3.61539	3.44996	3.42389	3.40856	3.45895	3.41966	3.37375	3.35461		4.30409	5.33307	3.78566	3.4007	3.3069	3.27308	3.26859	3.25017	3.23731		5.18184	4.76434	3.6048	3.42233	3.32544	3.27799	3.24315	3.27754	3.29263		6.13573	4.36582	3.52449	3.39133	3.32957	3.275	3.249	3.26272	3.28699
					2.47682		4.25447	3.61597	3.44979	3.4243	3.40875	3.45858	3.41936	3.37488	3.35521		4.30374	5.3323	3.78523	3.40034	3.30687	3.27351	3.26729	3.25024	3.23641		5.18224	4.76408	3.60427	3.42185	3.32441	3.27801	3.24347	3.27736	3.29182		6.1354	4.36651	3.5248	3.39134	3.32963	3.27505	3.24925	3.26215	3.28614
					2.48402		4.25227	3.61661	3.44956	3.425	3.40863	3.45821	3.41891	3.37595	3.3559		4.30332	5.33171	3.78507	3.40002	3.30686	3.27402	3.2657	3.25008	3.23549		5.18245	4.76378	3.6036	3.42111	3.32307	3.27798	3.24391	3.27712	3.29077		6.13542	4.36758	3.52532	3.39184	3.32974	3.27511	3.24966	3.26176	3.28518
					2.49122		4.25022	3.61722	3.44925	3.42582	3.40821	3.45788	3.41837	3.37687	3.3566		4.30284	5.33122	3.78517	3.39971	3.30683	3.27458	3.26394	3.24966	3.23456		5.18249	4.76336	3.60284	3.42016	3.32159	3.27792	3.24445	3.27688	3.28958		6.13585	4.3689	3.52594	3.39268	3.32982	3.27519	3.25027	3.26172	3.28424
					2.49842		4.24848	3.61771	3.44884	3.42664	3.4075	3.45761	3.41788	3.37763	3.35721		4.30233	5.33081	3.78547	3.39941	3.30678	3.27511	3.2622	3.24893	3.23361		5.18246	4.7628	3.60215	3.41912	3.32019	3.27785	3.24503	3.27666	3.28837		6.13672	4.37026	3.5265	3.3937	3.32983	3.27523	3.25106	3.26215	3.28348
					2.50562		4.24722	3.61799	3.44839	3.42728	3.4066	3.45737	3.41759	3.37825	3.35767		4.30186	5.33045	3.78592	3.39922	3.30674	3.27557	3.26064	3.2479	3.23266		5.18241	4.76211	3.60168	3.41811	3.31899	3.27783	3.24568	3.27654	3.28721		6.13803	4.37149	3.52686	3.39471	3.32971	3.2752	3.25199	3.26304	3.28301
					2.51282		4.24653	3.61807	3.4479	3.42763	3.40561	3.45719	3.4176	3.37877	3.35791		4.30152	5.33018	3.78641	3.39925	3.30681	3.27595	3.25943	3.24662	3.23175		5.18238	4.76129	3.6015	3.41723	3.31812	3.27796	3.24633	3.27658	3.28616		6.13974	4.37244	3.52694	3.39558	3.32944	3.27507	3.25296	3.26432	3.28292
					2.52002		4.24646	3.61801	3.44745	3.42759	3.40466	3.45705	3.41794	3.37916	3.35796		4.30137	5.33003	3.78683	3.39955	3.30705	3.27632	3.25872	3.24522	3.23097		5.18236	4.76037	3.60165	3.41657	3.31764	3.27827	3.24697	3.27683	3.28525		6.14179	4.37301	3.52671	3.39622	3.32901	3.27485	3.25383	3.26581	3.28318
					2.52722		4.24694	3.6179	3.44712	3.42712	3.40391	3.45699	3.41854	3.37946	3.35788		4.30143	5.33	3.78711	3.40014	3.30753	3.27667	3.25857	3.24393	3.2304		5.18233	4.75937	3.60203	3.41616	3.31759	3.27882	3.24756	3.27734	3.28447		6.1441	4.37322	3.52623	3.39662	3.32847	3.27461	3.2545	3.26735	3.28377
					2.53442		4.24787	3.61781	3.44704	3.42631	3.40354	3.45696	3.41926	3.37971	3.35775		4.30171	5.33011	3.78719	3.40093	3.30824	3.27703	3.25897	3.24292	3.23012		5.18232	4.75836	3.60252	3.416	3.31794	3.27951	3.24808	3.27811	3.28385		6.1465	4.37309	3.52561	3.39683	3.32784	3.27439	3.25491	3.26877	3.28462
					2.54162		4.24909	3.61773	3.44727	3.42534	3.40363	3.45687	3.41995	3.37994	3.35764		4.30222	5.33029	3.78705	3.40189	3.30921	3.27738	3.25984	3.2423	3.23012		5.18236	4.75743	3.60295	3.41603	3.31863	3.28027	3.24848	3.2791	3.28335		6.14879	4.3727	3.52494	3.3969	3.32718	3.27423	3.25507	3.26987	3.28565
					2.54882		4.25036	3.61769	3.4478	3.42436	3.40418	3.45669	3.42052	3.38013	3.3576		4.30292	5.33047	3.7867	3.40289	3.31035	3.27775	3.26108	3.24206	3.2304		5.18247	4.75666	3.60317	3.41612	3.31953	3.28095	3.24869	3.28026	3.28297		6.1508	4.37213	3.52432	3.39687	3.32655	3.27412	3.25503	3.27048	3.28674
					2.55602		4.25151	3.61765	3.44855	3.42352	3.40505	3.45645	3.4209	3.38023	3.35764		4.30379	5.33056	3.78618	3.40386	3.3116	3.27819	3.26251	3.24219	3.23089		5.18265	4.75608	3.60307	3.41617	3.32052	3.28143	3.24865	3.28148	3.2827		6.15242	4.37144	3.52383	3.39679	3.32602	3.27405	3.25488	3.27052	3.2878
					2.56322		4.25238	3.61756	3.44936	3.42287	3.40606	3.4562	3.42104	3.38023	3.35777		4.30472	5.33053	3.78551	3.40469	3.31283	3.27872	3.26395	3.24265	3.23154		5.18287	4.75571	3.60254	3.41609	3.32149	3.28158	3.24833	3.28264	3.28256		6.15358	4.37073	3.52356	3.39664	3.32568	3.27402	3.25469	3.27006	3.2887
					2.57042		4.25291	3.61739	3.45015	3.4224	3.40704	3.45603	3.42094	3.38014	3.35796		4.30561	5.33034	3.78477	3.4053	3.31389	3.27927	3.2652	3.2434	3.23228		5.18311	4.75553	3.60158	3.41583	3.32237	3.28131	3.24777	3.28359	3.28262		6.15429	4.37004	3.52356	3.3964	3.32561	3.27409	3.25452	3.26927	3.2894
					2.57762		4.25307	3.6171	3.45085	3.42213	3.40791	3.45596	3.42063	3.37996	3.35817		4.30636	5.33	3.78404	3.40564	3.3147	3.27976	3.26617	3.24436	3.23301		5.18338	4.75555	3.60026	3.41545	3.32311	3.2806	3.24706	3.28422	3.28289		6.15451	4.3694	3.52384	3.39605	3.32589	3.27429	3.25446	3.26834	3.28986
					2.58482		4.25287	3.61664	3.45137	3.42202	3.40862	3.45604	3.42019	3.37971	3.35829		4.30691	5.32957	3.78341	3.40572	3.31518	3.28005	3.26681	3.24543	3.23366		5.18375	4.75582	3.5987	3.41504	3.32362	3.27946	3.24626	3.28443	3.28342		6.15423	4.36881	3.52432	3.39557	3.32652	3.27463	3.25456	3.26747	3.29008
					2.59202		4.25234	3.61607	3.4516	3.42199	3.40918	3.45629	3.41974	3.3794	3.35826		4.30722	5.32915	3.78297	3.40564	3.3153	3.28009	3.2672	3.24649	3.23417		5.1842	4.75635	3.59709	3.41467	3.32384	3.27801	3.24547	3.28417	3.2842		6.15347	4.3682	3.52489	3.395	3.32748	3.2751	3.25482	3.26678	3.29006
					2.59922		4.25155	3.61545	3.45148	3.42194	3.40955	3.45674	3.41939	3.37905	3.35806		4.30723	5.32881	3.78276	3.40547	3.31506	3.27987	3.26746	3.24751	3.23452		5.18467	4.75713	3.59558	3.41445	3.3237	3.27636	3.24481	3.28345	3.28524		6.15227	4.36758	3.52546	3.39441	3.32868	3.27567	3.25522	3.26633	3.28978
					2.60642		4.25058	3.61487	3.45103	3.42178	3.40975	3.45731	3.41917	3.37874	3.35773		4.30698	5.32864	3.78277	3.4053	3.31448	3.27944	3.26771	3.24848	3.23474		5.18514	4.75811	3.59431	3.41445	3.32326	3.27473	3.24438	3.28233	3.28646		6.15069	4.36692	3.52595	3.3939	3.32996	3.27631	3.25567	3.26617	3.28922
					2.61362		4.24951	3.6144	3.45029	3.42151	3.40984	3.45787	3.41914	3.37852	3.35734		4.30648	5.32867	3.78292	3.40516	3.31365	3.27886	3.26809	3.24945	3.23485		5.18558	4.75924	3.59333	3.41472	3.32261	3.27325	3.24431	3.28093	3.28779		6.14882	4.36624	3.52632	3.39359	3.33117	3.27703	3.25612	3.26625	3.28836
					2.62082		4.24837	3.6141	3.4494	3.42116	3.40986	3.45821	3.41933	3.37846	3.35695		4.30585	5.32891	3.78317	3.40511	3.31268	3.27819	3.26871	3.25046	3.23487		5.18602	4.76041	3.59268	3.41524	3.32186	3.27207	3.24467	3.27938	3.2891		6.14677	4.36551	3.52655	3.39357	3.33216	3.27781	3.25651	3.26648	3.28726
					2.62802		4.24715	3.61395	3.44847	3.42077	3.40978	3.45818	3.4198	3.37856	3.3566		4.30519	5.32933	3.78342	3.40518	3.31157	3.27755	3.26964	3.25147	3.23488		5.18646	4.7615	3.59238	3.41595	3.32112	3.27126	3.24546	3.27784	3.2903		6.14467	4.36473	3.5266	3.39386	3.33278	3.27854	3.25682	3.26674	3.28597
					2.63522		4.24587	3.61393	3.44761	3.42035	3.40955	3.45767	3.42054	3.37881	3.3563		4.30464	5.32992	3.78359	3.40538	3.31039	3.27705	3.27088	3.25242	3.23494		5.18687	4.7624	3.59247	3.41675	3.32051	3.27086	3.2466	3.27643	3.29129		6.1427	4.36393	3.52647	3.39442	3.33297	3.27914	3.25705	3.2669	3.28463
					2.64242		4.2446	3.61398	3.44689	3.41992	3.40911	3.45666	3.42147	3.37923	3.35603		4.3043	5.33062	3.78361	3.40572	3.30914	3.2768	3.27231	3.25322	3.23513		5.18719	4.763	3.59293	3.41759	3.32014	3.27082	3.248	3.27524	3.29199		6.14104	4.36314	3.52613	3.39513	3.33269	3.27953	3.25724	3.26687	3.28341
					2.64962		4.24345	3.61403	3.44639	3.41949	3.40845	3.45522	3.42247	3.37977	3.35578		4.3042	5.3314	3.78345	3.40617	3.30793	3.27685	3.2738	3.25385	3.23544		5.18742	4.76325	3.59373	3.41838	3.32009	3.27107	3.2495	3.27432	3.29234		6.13986	4.36243	3.52559	3.39586	3.33204	3.2797	3.25739	3.2666	3.28242
					2.65682		4.24252	3.61397	3.44614	3.41914	3.40765	3.45351	3.42345	3.38038	3.35547		4.30433	5.33218	3.78317	3.40667	3.30685	3.27716	3.27517	3.25429	3.23584		5.18758	4.76309	3.59482	3.41906	3.32032	3.27153	3.25097	3.27371	3.29232		6.13921	4.36183	3.52486	3.39642	3.33113	3.2797	3.25756	3.26613	3.28179
					2.66402		4.24197	3.61371	3.44611	3.41893	3.40683	3.45173	3.42427	3.38097	3.35503		4.30465	5.33287	3.78286	3.40718	3.30598	3.27768	3.27626	3.25451	3.23629		5.18778	4.76261	3.59608	3.41958	3.32071	3.27212	3.25222	3.2734	3.29195		6.13905	4.36137	3.52395	3.39667	3.33015	3.27961	3.25779	3.26548	3.28155
					2.67122		4.24191	3.61322	3.44623	3.41894	3.4061	3.45012	3.42487	3.38147	3.35439		4.30505	5.33341	3.78258	3.40763	3.30536	3.27832	3.27696	3.25446	3.23674		5.18804	4.76189	3.59743	3.41991	3.32108	3.2728	3.25314	3.27333	3.29131		6.13928	4.36107	3.5229	3.39655	3.32922	3.27945	3.25813	3.26469	3.28171
					2.67842		4.24242	3.61251	3.44635	3.41914	3.40558	3.44885	3.42516	3.38184	3.35353		4.3054	5.33372	3.78239	3.40798	3.30502	3.27896	3.27717	3.25413	3.23714		5.18838	4.76106	3.59873	3.42002	3.3213	3.27349	3.25368	3.27345	3.29046		6.13975	4.36096	3.52175	3.39607	3.32844	3.2792	3.25863	3.26379	3.28224
					2.68562		4.24351	3.61165	3.44632	3.41955	3.40537	3.44803	3.42516	3.38209	3.35253		4.30557	5.33373	3.78233	3.40822	3.30498	3.27955	3.2769	3.25356	3.23744		5.18878	4.76024	3.59985	3.41994	3.32129	3.27423	3.25386	3.27368	3.28947		6.14029	4.36103	3.52055	3.39532	3.32789	3.27888	3.25924	3.26286	3.283
					2.69282		4.24503	3.61071	3.44603	3.42012	3.4055	3.44765	3.42492	3.38228	3.35147		4.30544	5.33341	3.78243	3.40831	3.30524	3.28003	3.27618	3.25276	3.23754		5.18926	4.75949	3.60067	3.4197	3.32105	3.27503	3.25375	3.27393	3.28838		6.14075	4.36126	3.51942	3.39439	3.32763	3.27855	3.25988	3.26198	3.28386
					2.70002		4.24678	3.60976	3.44543	3.42081	3.40595	3.4477	3.42458	3.38246	3.35048		4.30501	5.33274	3.78267	3.40824	3.30573	3.28038	3.27516	3.25181	3.23738		5.18984	4.75881	3.60111	3.41939	3.32057	3.27592	3.25348	3.27413	3.28727		6.14099	4.36155	3.51843	3.39338	3.32766	3.27826	3.26042	3.26129	3.28467
					2.70722		4.24848	3.60893	3.44457	3.42155	3.40664	3.44809	3.42423	3.38267	3.34969		4.30434	5.33177	3.78302	3.408	3.30629	3.28059	3.27399	3.25071	3.23699		5.19044	4.7582	3.60113	3.41904	3.31993	3.2769	3.25316	3.27424	3.28616		6.14097	4.3618	3.51768	3.39237	3.32792	3.27798	3.26077	3.26087	3.28537
					2.71442		4.24984	3.60829	3.44358	3.42216	3.40745	3.44871	3.42392	3.38297	3.34917		4.30357	5.33054	3.78342	3.40766	3.30681	3.28068	3.27284	3.2495	3.23641		5.19096	4.75761	3.60081	3.41872	3.31925	3.27796	3.25291	3.27426	3.28511		6.14073	4.36198	3.51718	3.39144	3.32835	3.27771	3.26084	3.26083	3.2859
					2.72162		4.25059	3.6079	3.44264	3.42253	3.40825	3.44948	3.42368	3.38336	3.34902		4.30283	5.32922	3.78378	3.40729	3.30717	3.28066	3.27191	3.24821	3.23573		5.19128	4.75702	3.60027	3.4185	3.31867	3.27903	3.25283	3.27416	3.28413		6.14042	4.36202	3.5169	3.39065	3.3289	3.27743	3.2606	3.26123	3.28631
					2.72882		4.25057	3.60779	3.44192	3.42256	3.40895	3.45031	3.42353	3.38383	3.34925		4.30225	5.32796	3.78412	3.40698	3.30732	3.28059	3.27135	3.24691	3.23503		5.19134	4.75637	3.59969	3.41843	3.31824	3.28005	3.253	3.27398	3.28324		6.14014	4.36193	3.51678	3.39001	3.32953	3.27718	3.26003	3.2621	3.28663
					2.73602		4.24972	3.6079	3.44157	3.42227	3.40948	3.45113	3.42347	3.38431	3.3498		4.30192	5.32693	3.78447	3.40675	3.30728	3.2805	3.27125	3.24571	3.23432		5.19115	4.75566	3.59926	3.41853	3.31796	3.28092	3.25343	3.27377	3.28251		6.13998	4.36171	3.51678	3.38951	3.33022	3.27701	3.25916	3.2634	3.2869
					2.74322		4.24812	3.6082	3.44169	3.42172	3.4098	3.45192	3.42348	3.38473	3.3506		4.30197	5.32627	3.78487	3.4066	3.30707	3.28043	3.27163	3.24472	3.23368		5.1908	4.75493	3.59909	3.41872	3.31772	3.28155	3.2541	3.2736	3.28197		6.13996	4.36138	3.51686	3.38917	3.33092	3.27693	3.25811	3.26505	3.28715
					2.75042		4.24599	3.6086	3.44223	3.42101	3.40994	3.45264	3.42352	3.385	3.3515		4.30239	5.32602	3.78531	3.40655	3.30676	3.28041	3.27238	3.24403	3.23316		5.19041	4.75426	3.59926	3.41889	3.31742	3.28186	3.25493	3.27356	3.28165		6.14009	4.36102	3.517	3.38903	3.33158	3.27689	3.25702	3.26685	3.28746
					2.75762		4.24359	3.60906	3.44307	3.42028	3.40995	3.45327	3.42357	3.38503	3.3524		4.30313	5.32619	3.78577	3.40665	3.30639	3.28044	3.2733	3.2437	3.23284		5.19013	4.75376	3.59977	3.41895	3.31702	3.2818	3.25578	3.27373	3.28158		6.14033	4.36071	3.51719	3.38916	3.33212	3.27682	3.25606	3.26859	3.28785
					2.76482		4.2412	3.6095	3.44399	3.41965	3.4099	3.45377	3.42365	3.38482	3.3532		4.30407	5.32676	3.78625	3.40691	3.30605	3.28051	3.2742	3.24373	3.23271		5.19008	4.75348	3.60057	3.41883	3.31652	3.28139	3.25653	3.2741	3.28174		6.14065	4.36054	3.5175	3.3896	3.33249	3.27661	3.25533	3.27007	3.28835
					2.77202		4.23908	3.60992	3.44475	3.41928	3.40989	3.45415	3.42377	3.38438	3.35379		4.30504	5.32762	3.78671	3.40733	3.30577	3.28062	3.2749	3.24413	3.23272		5.19037	4.75339	3.60157	3.41853	3.31602	3.28069	3.25707	3.27466	3.28215		6.14099	4.36056	3.51798	3.39038	3.33261	3.2762	3.25487	3.27114	3.28892
					2.77922		4.23741	3.61028	3.44514	3.41926	3.40992	3.45443	3.42395	3.38376	3.35411		4.30596	5.32865	3.78715	3.40786	3.30558	3.28079	3.27527	3.24482	3.23285		5.19102	4.75342	3.60264	3.41808	3.31563	3.27976	3.25726	3.27534	3.28283		6.14135	4.36078	3.51869	3.39144	3.33247	3.27559	3.25469	3.27172	3.28951
					2.78642		4.23629	3.6106	3.44507	3.4196	3.40999	3.45468	3.42413	3.38304	3.35414		4.30681	5.32965	3.78752	3.40844	3.30548	3.28102	3.27523	3.24574	3.23306		5.19198	4.75346	3.60364	3.41753	3.3155	3.27873	3.25702	3.27607	3.28373		6.14177	4.36116	3.51961	3.39268	3.33201	3.27477	3.25475	3.27179	3.29006
					2.79362		4.2357	3.61086	3.4445	3.42026	3.41009	3.45495	3.42422	3.38227	3.35392		4.30753	5.33043	3.78779	3.40905	3.30547	3.2813	3.2748	3.24675	3.23335		5.19316	4.75342	3.60444	3.41694	3.31576	3.27768	3.25628	3.27677	3.28475		6.14231	4.36164	3.52065	3.39397	3.33126	3.27382	3.255	3.27143	3.29051
					2.80082		4.23556	3.61105	3.44355	3.42114	3.41018	3.45534	3.42417	3.38149	3.3535		4.30812	5.33087	3.78795	3.40962	3.30557	3.28158	3.27407	3.24779	3.2337		5.1944	4.75326	3.60497	3.41642	3.31652	3.27667	3.25509	3.27737	3.2858		6.14304	4.36212	3.52169	3.39514	3.3303	3.27281	3.25535	3.27076	3.29078
					2.80802		4.2357	3.61114	3.44242	3.42217	3.41021	3.45592	3.42393	3.38073	3.35302		4.30858	5.33088	3.78804	3.41007	3.30578	3.2818	3.27319	3.24876	3.23408		5.19559	4.75293	3.60521	3.41607	3.31776	3.27572	3.25357	3.2778	3.2868		6.14396	4.36253	3.5226	3.3961	3.32927	3.27188	3.25574	3.2699	3.29083
					2.81522		4.23595	3.61116	3.44133	3.42327	3.41016	3.45675	3.42352	3.38002	3.35253		4.30894	5.33051	3.78808	3.4103	3.30614	3.28191	3.27232	3.24963	3.23449		5.19664	4.75244	3.60518	3.4159	3.31941	3.2748	3.25189	3.27809	3.28764		6.14505	4.36281	3.52329	3.39679	3.32837	3.27118	3.25618	3.26903	3.2906
					2.82242		4.23616	3.61114	3.44048	3.42435	3.40998	3.45783	3.42297	3.37939	3.35211		4.30925	5.32982	3.78805	3.41021	3.30665	3.28184	3.27158	3.25037	3.23492		5.19753	4.75184	3.60493	3.41586	3.32128	3.27389	3.25025	3.27829	3.28829		6.14628	4.36293	3.52368	3.3972	3.32776	3.2708	3.25669	3.26823	3.29009
					2.82962		4.2362	3.61112	3.44	3.42529	3.40963	3.45913	3.42231	3.37883	3.35178		4.30959	5.32894	3.78792	3.40974	3.30732	3.28152	3.27096	3.25095	3.23536		5.19827	4.75125	3.60454	3.41584	3.32314	3.27297	3.24883	3.27846	3.28864		6.14756	4.36289	3.52373	3.3974	3.32757	3.27075	3.2573	3.26756	3.28934
					2.83682		4.23602	3.61113	3.43997	3.42601	3.40915	3.46055	3.42163	3.37834	3.3516		4.30997	5.328	3.78761	3.4089	3.30815	3.28094	3.27042	3.25135	3.23581		5.19894	4.75078	3.60411	3.41574	3.32483	3.27207	3.24778	3.27871	3.28868		6.14877	4.36274	3.52347	3.39742	3.32783	3.27095	3.25809	3.267	3.28842
					2.84402		4.23567	3.61115	3.44037	3.42644	3.40863	3.46201	3.42103	3.37787	3.35156		4.3104	5.32715	3.78708	3.4077	3.30911	3.2801	3.26989	3.25159	3.2362		5.19964	4.75053	3.60372	3.41548	3.32621	3.27119	3.2472	3.27907	3.28842		6.14982	4.36254	3.52302	3.39734	3.32849	3.27124	3.25906	3.2665	3.28741
					2.85122		4.23516	3.61118	3.44114	3.42658	3.40815	3.46339	3.42061	3.37743	3.35167		4.31086	5.32655	3.7863	3.40624	3.31008	3.27904	3.26931	3.25167	3.23653		5.20041	4.7505	3.6034	3.41505	3.32724	3.27041	3.24707	3.27955	3.28791		6.15061	4.36236	3.52247	3.39726	3.3294	3.27148	3.26023	3.26604	3.28638
					2.85842		4.23455	3.61115	3.44209	3.42638	3.40784	3.46454	3.42045	3.37701	3.35187		4.31133	5.32627	3.78527	3.40464	3.311	3.27787	3.26864	3.25158	3.23676		5.20124	4.75062	3.60314	3.41443	3.32796	3.26981	3.24734	3.28007	3.28722		6.15113	4.3622	3.5219	3.39721	3.33039	3.27156	3.26156	3.26564	3.28542
					2.86562		4.23387	3.61105	3.44307	3.42587	3.40773	3.46538	3.42059	3.37662	3.35215		4.3118	5.32627	3.78403	3.40303	3.31178	3.27671	3.26789	3.2513	3.23688		5.20208	4.75085	3.60289	3.4137	3.32842	3.2695	3.24787	3.28048	3.28645		6.15138	4.36204	3.52134	3.39724	3.33123	3.27137	3.26293	3.26531	3.28462
					2.87282		4.23317	3.61086	3.44394	3.42507	3.40784	3.46582	3.42098	3.37623	3.35248		4.31223	5.32643	3.78268	3.40155	3.3124	3.27567	3.26709	3.25086	3.23688		5.20285	4.75117	3.60258	3.41291	3.32871	3.26957	3.24852	3.28063	3.28568		6.15134	4.3618	3.52076	3.3973	3.33176	3.27086	3.26418	3.26506	3.28403
					2.88002		4.23249	3.61058	3.44458	3.42413	3.40812	3.46585	3.42157	3.37582	3.35291		4.31259	5.32663	3.78134	3.40034	3.31287	3.27485	3.26633	3.25031	3.23672		5.20347	4.75157	3.60212	3.41216	3.32887	3.27003	3.24908	3.28042	3.28499		6.15097	4.36138	3.52014	3.39728	3.33183	3.27004	3.26522	3.26493	3.28369
					2.88722		4.23186	3.61022	3.44493	3.42322	3.40853	3.46549	3.4223	3.37538	3.35348		4.31283	5.32669	3.78017	3.39946	3.3132	3.27425	3.26571	3.24972	3.23638		5.20388	4.75202	3.60146	3.41154	3.32892	3.27086	3.24942	3.27984	3.28448		6.15028	4.36072	3.51948	3.39714	3.33139	3.26902	3.26594	3.26499	3.28358
					2.89442		4.2313	3.60982	3.44499	3.4225	3.40898	3.4648	3.4231	3.37493	3.35419		4.31291	5.32653	3.7793	3.39898	3.31342	3.27385	3.2653	3.24917	3.2359		5.204	4.75249	3.60053	3.41112	3.32884	3.27197	3.24945	3.27893	3.28421		6.14935	4.35981	3.51874	3.39686	3.33051	3.26796	3.26633	3.26532	3.28373
					2.90162		4.23082	3.60946	3.44476	3.42206	3.40937	3.46387	3.42392	3.37448	3.355		4.31284	5.32607	3.77876	3.39891	3.3136	3.27365	3.2651	3.24873	3.23536		5.20383	4.75289	3.59935	3.41091	3.32859	3.27327	3.24918	3.27775	3.2842		6.14829	4.35867	3.51794	3.3965	3.32933	3.26706	3.26638	3.26596	3.28405
					2.90882		4.23044	3.60925	3.44432	3.4219	3.40961	3.46283	3.42469	3.37405	3.35582		4.31262	5.3253	3.77852	3.39916	3.31379	3.27365	3.26509	3.24841	3.23481		5.20338	4.75316	3.59794	3.41089	3.32811	3.27466	3.24866	3.27641	3.28443		6.14725	4.35736	3.51714	3.39608	3.32803	3.26646	3.26613	3.26684	3.28453
					2.91602		4.23018	3.60925	3.4438	3.42203	3.4096	3.46176	3.42535	3.37367	3.35655		4.31232	5.32423	3.7785	3.39963	3.31408	3.27384	3.26517	3.24827	3.23431		5.20275	4.75326	3.59649	3.41104	3.3274	3.27603	3.24799	3.27513	3.28487		6.14637	4.35601	3.51643	3.39566	3.32676	3.26627	3.26565	3.26785	3.28506
					2.92322		4.23006	3.60947	3.44334	3.42237	3.40933	3.46074	3.42589	3.37337	3.35712		4.31205	5.32291	3.77861	3.40019	3.31445	3.27424	3.26524	3.24834	3.23389		5.20206	4.75309	3.59515	3.41136	3.32648	3.27731	3.24728	3.27415	3.28548		6.14582	4.35481	3.51594	3.39529	3.32562	3.26653	3.26498	3.26889	3.28559
					2.93042		4.23	3.60984	3.44307	3.42286	3.40888	3.45979	3.4263	3.37321	3.35748		4.31188	5.32144	3.7788	3.40078	3.31485	3.27486	3.26521	3.24864	3.23358		5.20144	4.75262	3.59405	3.41183	3.32544	3.27842	3.24664	3.27373	3.2862		6.14575	4.3539	3.51579	3.39504	3.32469	3.26725	3.26415	3.2699	3.28606
					2.93762		4.22993	3.61021	3.44307	3.4234	3.40841	3.45892	3.42658	3.37319	3.35755		4.31188	5.31996	3.77901	3.40136	3.3152	3.27573	3.26504	3.24915	3.23344		5.20099	4.75181	3.59328	3.41244	3.32441	3.2793	3.24616	3.27392	3.28693		6.1463	4.35337	3.51601	3.39494	3.32399	3.26842	3.26315	3.2708	3.28643
					2.94482		4.22974	3.6105	3.44339	3.42389	3.40808	3.45812	3.42676	3.37331	3.35736		4.31205	5.31857	3.77924	3.40186	3.31545	3.27681	3.2648	3.2498	3.23351		5.20078	4.75073	3.59284	3.41315	3.3235	3.27992	3.24593	3.2747	3.28755		6.14747	4.35324	3.51661	3.395	3.32353	3.26993	3.26195	3.27153	3.2867
					2.95202		4.22931	3.61062	3.44401	3.42428	3.40798	3.45737	3.42679	3.37353	3.3569		4.3124	5.31737	3.77946	3.40221	3.31561	3.27799	3.26461	3.25056	3.23375		5.20085	4.74956	3.59272	3.41387	3.32279	3.28025	3.24594	3.27598	3.28797		6.14915	4.35346	3.51756	3.39513	3.32325	3.27166	3.26054	3.27195	3.28688
					2.95922		4.22859	3.61055	3.44487	3.42458	3.40818	3.45665	3.42664	3.37381	3.35628		4.31287	5.31644	3.77967	3.40235	3.31564	3.27913	3.26462	3.25138	3.23409		5.20121	4.7485	3.59287	3.41454	3.32232	3.28026	3.24613	3.27767	3.28815		6.15109	4.35394	3.51874	3.39525	3.32304	3.27349	3.25888	3.27206	3.28699
					2.96642		4.22754	3.61027	3.44587	3.42483	3.40871	3.456	3.42628	3.37414	3.35557		4.3134	5.31583	3.77988	3.40222	3.31554	3.28003	3.26495	3.25219	3.23451		5.20186	4.74775	3.59319	3.41511	3.32203	3.27995	3.24646	3.27958	3.28809		6.15304	4.35458	3.52001	3.39527	3.3228	3.27531	3.25702	3.27187	3.28702
					2.97362		4.22619	3.6098	3.44681	3.42504	3.40955	3.45547	3.42571	3.37445	3.35487		4.31386	5.31556	3.7801	3.40183	3.31536	3.28058	3.26567	3.25292	3.23495		5.20273	4.74744	3.59358	3.41552	3.32188	3.2793	3.24685	3.28151	3.28785		6.15476	4.35526	3.52118	3.39514	3.32245	3.277	3.25508	3.27144	3.28698
					2.98082		4.22463	3.60917	3.44751	3.42518	3.41059	3.45517	3.42497	3.37469	3.35415		4.31411	5.31563	3.78033	3.40117	3.31517	3.28071	3.26682	3.25351	3.23544		5.2037	4.74759	3.59396	3.41574	3.32178	3.27836	3.2473	3.28318	3.28749		6.1561	4.35589	3.5221	3.39482	3.32201	3.27852	3.25318	3.27079	3.28688
					2.98802		4.22295	3.60847	3.44783	3.42529	3.41167	3.45518	3.42412	3.37483	3.35345		4.31401	5.31596	3.78049	3.40024	3.31511	3.28037	3.26835	3.25398	3.236		5.20465	4.74814	3.5943	3.41573	3.32167	3.27719	3.24779	3.28431	3.28708		6.15695	4.35637	3.52267	3.39432	3.32149	3.27975	3.25156	3.26994	3.28678
					2.99522		4.22127	3.60777	3.44771	3.42538	3.41263	3.45548	3.42326	3.37487	3.35279		4.3135	5.31641	3.7805	3.39908	3.31525	3.27963	3.27016	3.2543	3.2366		5.20546	4.74894	3.59465	3.41553	3.32146	3.27592	3.24829	3.28475	3.2867		6.15724	4.35669	3.52285	3.39371	3.32097	3.28062	3.25037	3.26891	3.28669
					3.00242		4.2197	3.60714	3.44721	3.4255	3.4133	3.45602	3.42249	3.37487	3.35221		4.3126	5.31682	3.78031	3.39779	3.31565	3.27859	3.27207	3.25451	3.23722		5.20607	4.74977	3.59509	3.41521	3.32113	3.27467	3.2488	3.28446	3.2864		6.15703	4.35688	3.52267	3.39307	3.32053	3.28108	3.24971	3.26775	3.2866
					3.00962		4.21836	3.60656	3.44642	3.42568	3.41364	3.45669	3.42194	3.37493	3.3518		4.31136	5.31701	3.78	3.39655	3.31625	3.27743	3.27388	3.25465	3.23784		5.20642	4.75039	3.59564	3.41485	3.32068	3.27357	3.24929	3.28349	3.28625		6.15648	4.35701	3.52221	3.39249	3.32025	3.2811	3.24965	3.26657	3.28647
					3.01682		4.21733	3.60603	3.44548	3.42594	3.41369	3.45734	3.42168	3.37506	3.35157		4.3099	5.31688	3.77961	3.39558	3.31703	3.27631	3.27541	3.25476	3.2385		5.20651	4.75063	3.59632	3.41446	3.32013	3.27271	3.24974	3.28199	3.28624		6.15575	4.35712	3.52159	3.392	3.32022	3.28066	3.25015	3.26545	3.28628
					3.02402		4.21665	3.60559	3.44454	3.42631	3.41352	3.45781	3.42175	3.3753	3.35158		4.30837	5.31641	3.77922	3.39505	3.3179	3.27533	3.27651	3.25499	3.23921		5.20638	4.75037	3.59709	3.41403	3.31958	3.27215	3.2501	3.28014	3.28636		6.155	4.35724	3.52094	3.39156	3.3205	3.27981	3.25111	3.2644	3.28605
					3.03122		4.21631	3.60529	3.44377	3.42678	3.41324	3.45794	3.42212	3.3757	3.35183		4.30697	5.31567	3.77887	3.39509	3.31874	3.27458	3.27713	3.25541	3.23997		5.20605	4.74965	3.59784	3.41357	3.3191	3.27191	3.2503	3.27819	3.28652		6.1543	4.35736	3.52045	3.39117	3.32109	3.27857	3.25239	3.2635	3.28582
					3.03842		4.21625	3.60516	3.4433	3.42734	3.41296	3.45764	3.42273	3.37629	3.35233		4.30588	5.31477	3.77854	3.39573	3.31944	3.27408	3.27727	3.25606	3.24076		5.20565	4.74856	3.59854	3.41308	3.31871	3.272	3.2503	3.27641	3.28662		6.15366	4.35746	3.52024	3.39085	3.3219	3.277	3.25381	3.26282	3.28559
					3.04562		4.21639	3.60528	3.44321	3.42789	3.41279	3.45691	3.42345	3.3771	3.35301		4.30524	5.31391	3.77826	3.3969	3.31984	3.27382	3.2769	3.25693	3.24153		5.2053	4.74723	3.59905	3.41261	3.31845	3.27241	3.2501	3.27502	3.28662		6.153	4.35756	3.52039	3.39062	3.3228	3.27523	3.25519	3.26244	3.28532
					3.05282		4.21664	3.60566	3.44341	3.42832	3.41279	3.45583	3.42418	3.37811	3.35379		4.30512	5.31323	3.77802	3.39844	3.31988	3.27377	3.27606	3.25792	3.24234		5.20513	4.7458	3.59935	3.41218	3.31835	3.27309	3.24975	3.27419	3.28652		6.15227	4.35761	3.52087	3.3905	3.32364	3.27339	3.25643	3.26246	3.28499
					3.06002		4.2169	3.60632	3.4438	3.42854	3.41299	3.45451	3.42481	3.37917	3.35453		4.30555	5.31285	3.77781	3.40011	3.31954	3.2739	3.27477	3.25897	3.2432		5.20523	4.74443	3.59942	3.41178	3.31846	3.27398	3.24932	3.27398	3.2863		6.15141	4.35756	3.52159	3.3905	3.32431	3.27161	3.25743	3.26292	3.2846
					3.06722		4.21704	3.60723	3.4442	3.42855	3.41332	3.45307	3.42529	3.38018	3.35512		4.30648	5.31281	3.77762	3.40161	3.31888	3.27417	3.27314	3.25998	3.24408		5.20566	4.74322	3.5993	3.41144	3.31885	3.275	3.24891	3.27437	3.28596		6.15038	4.35731	3.52238	3.39063	3.32471	3.27004	3.25816	3.2638	3.28417
					3.07442		4.21694	3.6083	3.44445	3.42835	3.41374	3.45166	3.4256	3.38106	3.35549		4.30779	5.31307	3.77741	3.40269	3.31798	3.27452	3.27128	3.26081	3.24494		5.20641	4.74228	3.59904	3.41117	3.31956	3.27612	3.24857	3.27525	3.28549		6.14915	4.35681	3.52311	3.39095	3.32477	3.26875	3.2586	3.26501	3.28373
					3.08162		4.21646	3.60939	3.44443	3.42804	3.41414	3.45042	3.42577	3.38175	3.35566		4.30932	5.31348	3.77718	3.4032	3.31696	3.27495	3.26934	3.26133	3.24562		5.20744	4.74157	3.59865	3.41102	3.32056	3.27725	3.24838	3.27645	3.28487		6.14778	4.35612	3.52362	3.3915	3.32448	3.26779	3.25876	3.26642	3.2833
					3.08882		4.2156	3.61041	3.44411	3.42768	3.41446	3.44943	3.42585	3.3822	3.35569		4.31088	5.31388	3.77697	3.40312	3.31596	3.27539	3.26748	3.26142	3.24603		5.20868	4.74104	3.59818	3.41101	3.32174	3.27832	3.24833	3.27782	3.28417		6.14637	4.35534	3.52381	3.39229	3.32385	3.26717	3.25869	3.26791	3.2829
					3.09602		4.21442	3.6113	3.44349	3.42737	3.4146	3.44878	3.4259	3.38233	3.35565		4.31229	5.31412	3.77684	3.4025	3.31509	3.27582	3.26581	3.26112	3.24607		5.21004	4.74065	3.59763	3.41108	3.32298	3.27922	3.24847	3.27922	3.28344		6.14512	4.35458	3.52363	3.39317	3.32291	3.26686	3.25846	3.2693	3.28255
					3.10322		4.21308	3.61202	3.44266	3.42717	3.41452	3.44848	3.42591	3.38212	3.35557		4.31346	5.31417	3.77681	3.40151	3.31445	3.27622	3.26446	3.26054	3.24575		5.21135	4.74038	3.59706	3.41116	3.3241	3.27985	3.2487	3.2805	3.28274		6.1442	4.35386	3.52309	3.394	3.32175	3.26681	3.25819	3.27039	3.28233
					3.11042		4.21169	3.61255	3.44177	3.42714	3.4142	3.44857	3.42586	3.38163	3.35555		4.31431	5.31406	3.7769	3.40036	3.31405	3.27662	3.26354	3.25983	3.2451		5.21251	4.74021	3.59646	3.41118	3.32498	3.28015	3.24897	3.28158	3.28206		6.14374	4.35321	3.52229	3.39459	3.32052	3.26689	3.25798	3.27103	3.28234
					3.11762		4.21041	3.61285	3.44099	3.42716	3.41367	3.44905	3.42573	3.38097	3.35563		4.31483	5.31386	3.77712	3.39924	3.31386	3.27703	3.26309	3.25919	3.24419		5.21343	4.74013	3.59584	3.41109	3.32551	3.28006	3.24922	3.28236	3.28145		6.14379	4.35265	3.52135	3.39486	3.31939	3.26699	3.25793	3.27107	3.28263
					3.12482		4.20929	3.61292	3.4405	3.42709	3.41297	3.44989	3.4255	3.38032	3.35582		4.31501	5.31365	3.77741	3.39834	3.31382	3.2775	3.26309	3.25872	3.24312		5.2141	4.74009	3.59517	3.4109	3.32562	3.2796	3.24945	3.28286	3.28094		6.1443	4.35224	3.52041	3.39481	3.31855	3.26699	3.25816	3.27054	3.28318
					3.13202		4.20841	3.6128	3.44037	3.42678	3.41216	3.45104	3.42517	3.37978	3.35611		4.31492	5.31356	3.77766	3.3978	3.31383	3.27803	3.26343	3.2585	3.24205		5.21455	4.7401	3.59451	3.41063	3.3253	3.27882	3.24966	3.28313	3.28063		6.1452	4.35199	3.51955	3.39444	3.31813	3.26685	3.25872	3.26951	3.28392
					3.13922		4.20778	3.61254	3.44064	3.4261	3.41135	3.45238	3.42473	3.37945	3.35641		4.31463	5.31367	3.77777	3.39764	3.31376	3.27863	3.26391	3.25851	3.24112		5.21482	4.74019	3.59389	3.41031	3.32467	3.27782	3.24987	3.28327	3.28059		6.14636	4.35181	3.51884	3.3938	3.31821	3.26656	3.25966	3.26815	3.28473
					3.14642		4.20734	3.61218	3.44124	3.42502	3.4106	3.45379	3.42414	3.37938	3.35662		4.31426	5.31399	3.77765	3.39789	3.31354	3.27926	3.2644	3.25869	3.24043		5.21498	4.74042	3.59336	3.40995	3.32392	3.27671	3.25005	3.28339	3.28082		6.14765	4.3516	3.51835	3.39295	3.31884	3.26616	3.26095	3.26665	3.28554
					3.15362		4.20703	3.61176	3.44211	3.42359	3.41002	3.45512	3.42344	3.37965	3.35668		4.31389	5.31445	3.77723	3.3985	3.31311	3.27986	3.26478	3.25891	3.24001		5.21511	4.74079	3.5929	3.4096	3.32327	3.27559	3.25022	3.28354	3.28128		6.14893	4.35128	3.51807	3.39199	3.32001	3.26574	3.26247	3.26517	3.28622
					3.16082		4.20675	3.61128	3.44312	3.42191	3.40967	3.45625	3.4227	3.38028	3.35658		4.31353	5.31491	3.77651	3.39944	3.3125	3.28034	3.26501	3.259	3.23974		5.21529	4.74125	3.59251	3.40928	3.32288	3.27458	3.25044	3.28373	3.28192		6.15017	4.35085	3.51797	3.39103	3.32159	3.26542	3.26402	3.26392	3.2867
					3.16802		4.20645	3.61077	3.44419	3.42016	3.40953	3.45709	3.422	3.38121	3.35629		4.31321	5.31524	3.77551	3.4007	3.31175	3.28059	3.2651	3.25883	3.23948		5.21555	4.74174	3.59219	3.409	3.32277	3.2738	3.25071	3.28394	3.2827		6.1513	4.35038	3.51802	3.39015	3.32339	3.26529	3.26542	3.26305	3.28691
					3.17522		4.20617	3.61022	3.44522	3.41853	3.40961	3.45758	3.42139	3.38229	3.35584		4.3129	5.31533	3.77429	3.40222	3.31092	3.28049	3.26511	3.25829	3.23908		5.21592	4.74218	3.59194	3.40874	3.32289	3.27331	3.25106	3.28412	3.28359		6.15237	4.34992	3.51816	3.3894	3.32512	3.26541	3.26649	3.26264	3.28683
					3.18242		4.20593	3.60969	3.4461	3.41724	3.40984	3.45768	3.42089	3.38334	3.35531		4.31259	5.31515	3.77297	3.40393	3.31009	3.28004	3.26512	3.25739	3.23849		5.21641	4.74252	3.59181	3.40847	3.32309	3.27313	3.25144	3.28415	3.28454		6.15342	4.34952	3.51841	3.38877	3.32658	3.26577	3.26714	3.26265	3.28653
					3.18962		4.20581	3.60919	3.44677	3.41639	3.41015	3.45743	3.42046	3.3842	3.35476		4.3123	5.3147	3.77175	3.4057	3.30938	3.27926	3.26524	3.2562	3.23766		5.21699	4.7427	3.59181	3.40816	3.32326	3.27323	3.25183	3.28389	3.2855		6.1545	4.3492	3.51879	3.38824	3.32759	3.26627	3.26732	3.26297	3.28612
					3.19682		4.20586	3.60876	3.44718	3.41601	3.41046	3.45691	3.42008	3.38476	3.3543		4.31201	5.31397	3.77078	3.4074	3.30889	3.27826	3.26555	3.25488	3.23666		5.21764	4.74265	3.59195	3.40781	3.32324	3.27356	3.25221	3.28325	3.28637		6.15561	4.349	3.51926	3.38778	3.32811	3.2668	3.26701	3.26344	3.28572
					3.20402		4.20612	3.6084	3.44732	3.41602	3.41068	3.45623	3.4197	3.38494	3.35396		4.31172	5.31306	3.7702	3.40889	3.30869	3.27709	3.26607	3.25359	3.23556		5.21835	4.74235	3.59229	3.40746	3.32294	3.27405	3.25261	3.28223	3.28714		6.15671	4.349	3.51976	3.38736	3.32815	3.26722	3.2663	3.26394	3.28533
					3.21122		4.20656	3.6081	3.44719	3.41631	3.41069	3.4555	3.4193	3.38468	3.35375		4.31143	5.31206	3.77004	3.41008	3.3088	3.27586	3.26676	3.25246	3.23451		5.21913	4.7418	3.5928	3.40717	3.3223	3.27469	3.25301	3.28091	3.28774		6.15772	4.34925	3.52021	3.38701	3.3278	3.26737	3.2653	3.26436	3.28497
					3.21842		4.20709	3.60783	3.44682	3.41675	3.41048	3.45479	3.41884	3.38396	3.35364		4.31114	5.31109	3.77029	3.41086	3.30918	3.27464	3.2675	3.25157	3.23362		5.21995	4.74107	3.59346	3.40706	3.32139	3.27542	3.25336	3.27944	3.28813		6.15854	4.34976	3.52053	3.38678	3.32721	3.26717	3.26416	3.26466	3.28463
					3.22562		4.20762	3.60755	3.44629	3.41724	3.41002	3.45415	3.41832	3.38283	3.35357		4.31087	5.31024	3.77087	3.4112	3.3098	3.27346	3.26816	3.25093	3.23302		5.22081	4.74023	3.59423	3.40719	3.32031	3.27621	3.25356	3.27799	3.28823		6.15906	4.3505	3.52066	3.38672	3.32656	3.26662	3.26306	3.26483	3.28432
					3.23282		4.20805	3.60721	3.44564	3.41768	3.40937	3.45365	3.41778	3.38138	3.35346		4.31061	5.30954	3.77164	3.41108	3.31057	3.27234	3.26869	3.25047	3.23276		5.22169	4.7394	3.59499	3.40763	3.31925	3.27694	3.25352	3.27674	3.28797		6.15923	4.3514	3.5205	3.38686	3.32602	3.26583	3.26211	3.26496	3.28407
					3.24002		4.20829	3.60682	3.44499	3.41806	3.40859	3.45331	3.4173	3.37973	3.35326		4.31036	5.30897	3.77249	3.41052	3.31139	3.27127	3.269	3.25019	3.23278		5.22252	4.73865	3.59569	3.40838	3.31831	3.27755	3.25323	3.27583	3.2873		6.15902	4.35235	3.51998	3.3872	3.32565	3.26496	3.26139	3.26514	3.28389
					3.24722		4.20826	3.60635	3.44446	3.41842	3.40773	3.45314	3.41697	3.378	3.35291		4.31007	5.30853	3.77322	3.40962	3.31213	3.27027	3.2691	3.25002	3.23303		5.22329	4.73803	3.59626	3.40937	3.31761	3.27796	3.25269	3.27532	3.28629		6.15843	4.35324	3.51907	3.38777	3.32547	3.26425	3.26093	3.2655	3.28382
					3.25442		4.2079	3.60584	3.44412	3.41882	3.40686	3.45313	3.41685	3.37625	3.35241		4.3097	5.30819	3.77375	3.40846	3.3127	3.26935	3.26898	3.24994	3.23339		5.22396	4.73756	3.59668	3.41054	3.31716	3.2781	3.2519	3.2752	3.28504		6.15751	4.35399	3.51788	3.38863	3.32544	3.26388	3.26073	3.26611	3.28391
					3.26162		4.2072	3.60532	3.44402	3.41932	3.40606	3.45325	3.41694	3.37458	3.35183		4.30926	5.30795	3.77398	3.40714	3.313	3.26855	3.26868	3.24992	3.2338		5.22451	4.73726	3.59691	3.41178	3.31696	3.27792	3.25093	3.27536	3.28372		6.15638	4.35445	3.51657	3.38981	3.32547	3.26399	3.26074	3.26692	3.2842
					3.26882		4.20621	3.60487	3.44415	3.41998	3.40539	3.45345	3.41718	3.37306	3.35128		4.30879	5.30779	3.7739	3.40576	3.31308	3.26794	3.26829	3.24996	3.23424		5.22489	4.73717	3.59697	3.41293	3.31693	3.2774	3.24984	3.27566	3.28251		6.15516	4.35457	3.51537	3.39128	3.32552	3.2646	3.26091	3.26783	3.28481
					3.27602		4.20502	3.60453	3.44448	3.42082	3.40493	3.45368	3.41747	3.37178	3.3509		4.30837	5.30769	3.77358	3.40438	3.31298	3.26759	3.26793	3.25012	3.23474		5.22514	4.73726	3.59688	3.41387	3.31701	3.27653	3.24879	3.27594	3.2816		6.15398	4.3543	3.51442	3.39292	3.32552	3.26568	3.26115	3.26867	3.28571
					3.28322		4.20368	3.60441	3.44496	3.42176	3.40468	3.45387	3.41771	3.3708	3.35077		4.30805	5.30759	3.77308	3.40308	3.3128	3.26758	3.26766	3.25042	3.23534		5.22526	4.73753	3.59669	3.41446	3.31709	3.27539	3.2479	3.27607	3.28113		6.15291	4.35367	3.51387	3.39456	3.32545	3.26709	3.26136	3.26926	3.28684
					3.29042		4.20225	3.60451	3.44551	3.42265	3.40463	3.45396	3.41779	3.3702	3.35093		4.30796	5.30742	3.77254	3.40194	3.31261	3.26794	3.26753	3.25095	3.23606		5.22531	4.73792	3.59643	3.41469	3.31709	3.27411	3.24731	3.27594	3.28115		6.15202	4.35277	3.51381	3.39603	3.32532	3.26864	3.26146	3.26946	3.28802
					3.29762		4.20079	3.60481	3.44605	3.42332	3.40471	3.4539	3.41765	3.36998	3.35135		4.30822	5.30718	3.77205	3.40106	3.31249	3.26864	3.26751	3.25171	3.23686		5.22531	4.73837	3.59612	3.41458	3.31694	3.27287	3.24704	3.27554	3.28168		6.15137	4.35176	3.51425	3.39726	3.32514	3.27012	3.26142	3.26921	3.28912
					3.30482		4.19942	3.60522	3.44649	3.42361	3.40488	3.45366	3.4173	3.37018	3.35199		4.30891	5.30683	3.77167	3.40055	3.31255	3.26958	3.26765	3.25266	3.23773		5.22533	4.73884	3.59578	3.41423	3.31663	3.27185	3.24708	3.27492	3.28258		6.15098	4.35078	3.51512	3.39814	3.32494	3.27132	3.26123	3.26854	3.28999
					3.31202		4.19824	3.60564	3.44681	3.42346	3.40509	3.45323	3.41679	3.37073	3.35274		4.31007	5.30638	3.77142	3.40048	3.31277	3.27061	3.26789	3.25371	3.23864		5.2254	4.73924	3.59542	3.41375	3.31616	3.27121	3.24737	3.27423	3.2837		6.15084	4.34991	3.51629	3.3986	3.32473	3.27211	3.26089	3.26754	3.29055
					3.31922		4.19737	3.60597	3.44698	3.42285	3.40531	3.45263	3.41623	3.37156	3.35349		4.31162	5.30581	3.77128	3.40087	3.31311	3.27163	3.26825	3.25477	3.23955		5.22555	4.73951	3.59506	3.41323	3.3156	3.27102	3.24782	3.27361	3.28484		6.15089	4.34921	3.5176	3.39857	3.32451	3.27244	3.26042	3.26639	3.29075
					3.32642		4.19685	3.60619	3.44704	3.42183	3.40555	3.45193	3.4157	3.37254	3.35413		4.31343	5.30518	3.77122	3.40167	3.31349	3.27252	3.26863	3.25574	3.24039		5.22579	4.73956	3.59469	3.41278	3.31504	3.27129	3.2483	3.27317	3.28581		6.15109	4.34869	3.51889	3.39808	3.3243	3.27234	3.25986	3.26526	3.29055
					3.33362		4.19673	3.60627	3.44697	3.42052	3.40584	3.4512	3.41533	3.37358	3.35454		4.31538	5.30455	3.77123	3.40277	3.3138	3.27321	3.26899	3.25649	3.24109		5.22609	4.73934	3.59431	3.41246	3.31457	3.27199	3.24875	3.27296	3.28653		6.15135	4.3483	3.52003	3.39727	3.32408	3.27186	3.25928	3.26433	3.29
					3.34082		4.19699	3.60621	3.44676	3.41907	3.40628	3.45055	3.41516	3.37455	3.3547		4.31726	5.30402	3.77127	3.40406	3.31402	3.27362	3.26931	3.25697	3.24164		5.22644	4.73884	3.59387	3.41235	3.3143	3.273	3.24911	3.27302	3.28696		6.15165	4.34794	3.52092	3.39635	3.32386	3.27111	3.25879	3.26372	3.28923
					3.34802		4.19754	3.60605	3.4464	3.41768	3.40697	3.45005	3.41521	3.37542	3.3546		4.31895	5.30367	3.77128	3.40539	3.31411	3.27365	3.26959	3.25713	3.24202		5.22684	4.73811	3.59337	3.41244	3.31427	3.27423	3.24937	3.27334	3.28716		6.1519	4.34752	3.52155	3.39552	3.32366	3.2702	3.25845	3.26349	3.28839
					3.35522		4.19824	3.60588	3.44588	3.41653	3.40798	3.44973	3.41543	3.37614	3.35426		4.32031	5.30357	3.77121	3.40663	3.31408	3.27332	3.26989	3.25696	3.24228		5.22729	4.73721	3.59278	3.41267	3.31455	3.27557	3.24958	3.27389	3.2872		6.15206	4.34694	3.52193	3.39491	3.32355	3.26922	3.25828	3.2636	3.28759
					3.36242		4.1989	3.6058	3.4452	3.41571	3.4093	3.44962	3.41573	3.37673	3.3537		4.32131	5.30369	3.77104	3.40759	3.31393	3.27275	3.27027	3.25653	3.24239		5.22779	4.73624	3.59212	3.41297	3.31513	3.2769	3.24979	3.27458	3.28716		6.15212	4.34619	3.52214	3.39457	3.32363	3.26827	3.2583	3.26402	3.28688
					3.36962		4.19934	3.60591	3.44433	3.41524	3.41087	3.44975	3.41604	3.37721	3.35298		4.32203	5.30403	3.77082	3.40815	3.31368	3.27206	3.27076	3.25593	3.24233		5.22831	4.73527	3.59142	3.41325	3.31596	3.27814	3.25009	3.27525	3.28711		6.15208	4.34527	3.52224	3.39448	3.32395	3.26741	3.2585	3.26475	3.28628
					3.37682		4.1994	3.60626	3.44329	3.41505	3.41256	3.45016	3.41632	3.37763	3.35218		4.32256	5.3045	3.7706	3.40824	3.31333	3.27138	3.27141	3.25531	3.24202		5.22887	4.7344	3.59073	3.41349	3.31693	3.27921	3.25052	3.27579	3.28708		6.15199	4.34424	3.52222	3.39463	3.32452	3.26668	3.25888	3.26577	3.28578
					3.38402		4.199	3.6068	3.44213	3.41505	3.41417	3.45083	3.4165	3.37808	3.35137		4.32304	5.30497	3.77043	3.40788	3.31284	3.2708	3.27228	3.25477	3.24141		5.2295	4.73367	3.59009	3.41363	3.31792	3.28007	3.25111	3.27622	3.2871		6.1519	4.34315	3.52205	3.39491	3.3253	3.26613	3.25938	3.267	3.2854
					3.39122		4.19815	3.60745	3.44091	3.41518	3.41549	3.45173	3.41654	3.37856	3.35057		4.32354	5.30531	3.77035	3.40717	3.31221	3.27042	3.27336	3.2544	3.24048		5.23023	4.73312	3.58957	3.41365	3.31883	3.28071	3.25183	3.27656	3.28714		6.15189	4.34205	3.52174	3.39521	3.32626	3.26578	3.25987	3.26833	3.28513
					3.39842		4.19692	3.60807	3.43975	3.41538	3.41631	3.45275	3.41638	3.37908	3.34981		4.32412	5.30542	3.77032	3.40619	3.31143	3.27034	3.27461	3.25423	3.23927		5.23104	4.73272	3.58924	3.41352	3.31962	3.28108	3.25259	3.27691	3.28717		6.15202	4.34104	3.52131	3.39539	3.32737	3.26567	3.26025	3.26965	3.28492
					3.40562		4.19546	3.6086	3.43875	3.41558	3.41651	3.45384	3.41604	3.37958	3.34914		4.32477	5.30525	3.77036	3.40501	3.31055	3.27061	3.27591	3.25426	3.23789		5.23182	4.73245	3.58917	3.41328	3.32026	3.28123	3.25325	3.2773	3.28709		6.15229	4.34017	3.52079	3.39537	3.32851	3.26577	3.26041	3.27088	3.28473
					3.41282		4.19394	3.60898	3.43801	3.41576	3.41614	3.45494	3.41555	3.38	3.34859		4.32542	5.3048	3.77047	3.40372	3.30964	3.27123	3.27711	3.25446	3.23645		5.23245	4.73223	3.58937	3.413	3.32074	3.28123	3.25368	3.27777	3.2869		6.15267	4.33953	3.52021	3.39516	3.32957	3.26609	3.26031	3.27192	3.28455
					3.42002		4.19252	3.60918	3.43761	3.41589	3.41529	3.45599	3.41494	3.38033	3.34823		4.32594	5.30407	3.77061	3.40243	3.30883	3.27209	3.27808	3.25481	3.23514		5.23286	4.73202	3.58987	3.41282	3.32099	3.28115	3.25381	3.27836	3.2866		6.15312	4.33917	3.51958	3.39483	3.33042	3.26658	3.25995	3.27267	3.28442
					3.42722		4.19134	3.60914	3.43759	3.41597	3.41414	3.45691	3.41426	3.38057	3.34804		4.32622	5.30312	3.77075	3.4013	3.30824	3.27301	3.27874	3.25527	3.23406		5.233	4.7318	3.59063	3.41283	3.32094	3.28109	3.25357	3.27913	3.28618		6.15361	4.3391	3.51896	3.39449	3.33101	3.26722	3.25934	3.27302	3.28436
					3.43442		4.19049	3.60886	3.43793	3.41607	3.41287	3.45758	3.41359	3.38073	3.34803		4.32624	5.30199	3.77083	3.40047	3.30804	3.27385	3.27901	3.25577	3.23331		5.23286	4.73157	3.59159	3.41305	3.3206	3.28112	3.25296	3.28007	3.28567		6.1541	4.33934	3.51848	3.39428	3.33138	3.26791	3.25852	3.27297	3.28439
					3.44162		4.18999	3.60836	3.4386	3.41619	3.41173	3.45794	3.41303	3.38083	3.34825		4.32602	5.30077	3.77082	3.40003	3.3083	3.2745	3.27886	3.2563	3.23289		5.23248	4.73133	3.59274	3.41341	3.31998	3.28132	3.25199	3.28112	3.28511		6.15456	4.33992	3.51826	3.39426	3.33159	3.26858	3.25754	3.27258	3.28445
					3.44882		4.18978	3.6077	3.4395	3.41636	3.41089	3.45798	3.41274	3.38086	3.3487		4.32566	5.29954	3.77074	3.40005	3.30899	3.2749	3.27834	3.25686	3.23278		5.2319	4.7311	3.59399	3.41384	3.31913	3.28171	3.25077	3.2822	3.28453		6.15492	4.34082	3.51833	3.39448	3.33163	3.26917	3.25648	3.272	3.28451
					3.45602		4.18971	3.60694	3.44054	3.41655	3.41051	3.45775	3.4128	3.38085	3.34939		4.32526	5.29833	3.77066	3.40054	3.31	3.27504	3.27752	3.25744	3.23286		5.23125	4.7309	3.59526	3.41426	3.31805	3.28225	3.24942	3.2832	3.28393		6.15519	4.34199	3.51864	3.39488	3.33151	3.26964	3.25543	3.27137	3.28453
					3.46322		4.18964	3.60612	3.44154	3.41675	3.41066	3.45733	3.41325	3.38079	3.35031		4.32489	5.29715	3.77064	3.40151	3.31112	3.27496	3.27649	3.25799	3.233		5.23067	4.73074	3.59641	3.41458	3.31681	3.28285	3.24813	3.28405	3.28333		6.15538	4.34332	3.51903	3.39535	3.33121	3.26996	3.25448	3.27076	3.2845
					3.47042		4.18943	3.60528	3.44236	3.41694	3.41128	3.45681	3.41405	3.38069	3.35134		4.32462	5.29602	3.77073	3.40287	3.31215	3.27473	3.27532	3.25845	3.23308		5.23032	4.7307	3.59731	3.41479	3.31555	3.28333	3.24702	3.28468	3.28274		6.1555	4.34466	3.51937	3.39578	3.33081	3.27014	3.2537	3.27023	3.28438
					3.47762		4.18897	3.60449	3.44291	3.41718	3.41229	3.4563	3.41511	3.3805	3.3524		4.32448	5.29499	3.77095	3.40449	3.31294	3.27445	3.27408	3.25871	3.23304		5.23032	4.7308	3.59786	3.41485	3.31445	3.28354	3.24619	3.28506	3.28217		6.15559	4.34586	3.51956	3.39605	3.33036	3.27017	3.25314	3.26979	3.28413
					3.48482		4.18825	3.60381	3.44315	3.41748	3.41356	3.45591	3.41633	3.38017	3.35337		4.32445	5.29416	3.77133	3.40615	3.31335	3.27414	3.27277	3.2587	3.23293		5.2307	4.73105	3.598	3.41474	3.31369	3.28344	3.24573	3.28517	3.28168		6.15564	4.34681	3.51952	3.39613	3.32984	3.27009	3.2528	3.26947	3.28371
					3.49202		4.18729	3.60334	3.44312	3.41788	3.41493	3.45573	3.41757	3.37968	3.35417		4.32444	5.29358	3.77183	3.40765	3.31333	3.27387	3.27148	3.25841	3.23286		5.23141	4.73145	3.59771	3.41457	3.31335	3.28302	3.24565	3.28501	3.28134		6.15563	4.34744	3.51921	3.39598	3.32923	3.26994	3.25269	3.26921	3.28313
					3.49922		4.18614	3.60314	3.4429	3.41842	3.41628	3.45582	3.41866	3.37904	3.35472		4.32432	5.29333	3.7724	3.40877	3.31296	3.27368	3.27028	3.25782	3.23297		5.23233	4.73194	3.597	3.41445	3.31342	3.28239	3.24597	3.28459	3.28119		6.15557	4.34772	3.51857	3.39562	3.32854	3.26975	3.25277	3.26895	3.2824
					3.50642		4.18491	3.60326	3.44261	3.41908	3.41749	3.45617	3.41949	3.37832	3.35495		4.32398	5.29342	3.77295	3.40937	3.3124	3.27359	3.26923	3.25695	3.23334		5.23336	4.73245	3.59592	3.41448	3.31383	3.28162	3.24662	3.28395	3.28121		6.15551	4.34764	3.51765	3.39508	3.3278	3.26952	3.25305	3.26859	3.2816
					3.51362		4.18373	3.60364	3.44238	3.41985	3.41852	3.45672	3.42001	3.37759	3.35488		4.32335	5.29383	3.77337	3.40941	3.31182	3.27358	3.26841	3.25587	3.23402		5.23434	4.73292	3.59457	3.41469	3.31445	3.28082	3.24751	3.28318	3.28138		6.15548	4.34726	3.51653	3.39447	3.32712	3.26923	3.25355	3.26811	3.28077
					3.52082		4.18272	3.60425	3.44237	3.42065	3.41927	3.45734	3.42024	3.37692	3.3546		4.32246	5.29453	3.77358	3.40891	3.31136	3.27359	3.2679	3.25471	3.23503		5.23517	4.73328	3.59305	3.41503	3.31513	3.28009	3.24854	3.28238	3.28172		6.15552	4.34667	3.5154	3.39391	3.32654	3.26889	3.25422	3.26752	3.27998
					3.52802		4.182	3.60498	3.44269	3.42142	3.41967	3.45785	3.42026	3.3764	3.35425		4.32143	5.29541	3.77353	3.40799	3.31106	3.27356	3.26776	3.25361	3.23632		5.23573	4.73344	3.5915	3.41541	3.31569	3.27951	3.24959	3.28161	3.28213		6.15563	4.34598	3.51442	3.39352	3.32604	3.26852	3.25502	3.26687	3.2793
					3.53522		4.18156	3.60575	3.44337	3.42206	3.41968	3.45811	3.42019	3.37607	3.35397		4.32036	5.29631	3.77324	3.40679	3.31092	3.27346	3.26805	3.25271	3.23775		5.23596	4.73341	3.59005	3.41575	3.316	3.27914	3.25058	3.28092	3.28252		6.15581	4.34528	3.51362	3.3933	3.3256	3.26817	3.25587	3.2662	3.27883
					3.54242		4.18139	3.60646	3.44432	3.42249	3.4193	3.45803	3.42011	3.37601	3.35386		4.31936	5.29706	3.77275	3.40546	3.31084	3.27326	3.26869	3.25202	3.23915		5.23585	4.7332	3.58877	3.41603	3.31602	3.27895	3.25142	3.28033	3.28274		6.15608	4.34467	3.51301	3.39325	3.32518	3.26785	3.25669	3.2656	3.27864
					3.54962		4.18141	3.60706	3.44543	3.42263	3.41861	3.45761	3.42008	3.37618	3.35399		4.31849	5.29757	3.77213	3.40416	3.31075	3.27296	3.26959	3.25156	3.24032		5.23549	4.73288	3.58768	3.41623	3.31585	3.27879	3.25206	3.27985	3.28267		6.15646	4.34418	3.51253	3.39333	3.32479	3.26753	3.25739	3.26514	3.27878
					3.55682		4.18159	3.60748	3.44655	3.42243	3.4177	3.45693	3.42016	3.37656	3.35436		4.31779	5.29778	3.77145	3.40304	3.31054	3.27252	3.27052	3.25131	3.2411		5.23503	4.7325	3.58679	3.41637	3.31564	3.27852	3.25249	3.27951	3.2823		6.15699	4.34381	3.51211	3.39354	3.32444	3.26721	3.25792	3.26494	3.27924
					3.56402		4.18188	3.6077	3.44755	3.42187	3.41664	3.45613	3.42034	3.37706	3.35492		4.31729	5.29771	3.77079	3.40219	3.31015	3.27193	3.2713	3.25123	3.24141		5.23463	4.73213	3.58608	3.41642	3.31557	3.27808	3.25275	3.27927	3.28165		6.15764	4.34355	3.51173	3.39391	3.32407	3.26691	3.25824	3.26512	3.27999
					3.57122		4.18221	3.60777	3.44833	3.42104	3.41548	3.45535	3.42056	3.3776	3.3556		4.31697	5.29739	3.77015	3.40161	3.30961	3.27119	3.27179	3.25129	3.24124		5.23446	4.73182	3.58552	3.41642	3.31576	3.27746	3.25294	3.2791	3.28085		6.15838	4.34333	3.51138	3.39434	3.32363	3.26667	3.25833	3.26576	3.28097
					3.57842		4.18249	3.60774	3.44881	3.42008	3.41428	3.45475	3.4207	3.37812	3.35628		4.31679	5.29687	3.76955	3.40124	3.30901	3.27039	3.27188	3.25143	3.24062		5.23458	4.73161	3.58509	3.41636	3.3163	3.27672	3.25312	3.27899	3.28		6.15916	4.3431	3.51103	3.39476	3.32307	3.26648	3.25822	3.26688	3.28211
					3.58562		4.18267	3.60769	3.44899	3.41915	3.41316	3.45441	3.42073	3.37859	3.35687		4.31664	5.29627	3.7689	3.40097	3.30849	3.26961	3.27157	3.2516	3.23959		5.235	4.73148	3.58474	3.41626	3.31717	3.27589	3.25338	3.27895	3.27926		6.15994	4.34279	3.51067	3.39505	3.3224	3.26636	3.25794	3.26841	3.2833
					3.59282		4.1827	3.60761	3.44892	3.41837	3.41223	3.45438	3.4206	3.37898	3.35726		4.31644	5.29571	3.76811	3.40075	3.30817	3.26894	3.27085	3.25181	3.23828		5.23571	4.73137	3.58443	3.41609	3.31829	3.27502	3.25375	3.27896	3.27877		6.16065	4.34231	3.51034	3.39518	3.32171	3.26627	3.25758	3.27022	3.28447
					3.60002		4.1826	3.60746	3.44867	3.41786	3.41157	3.45459	3.42038	3.37929	3.35743		4.31615	5.29531	3.76712	3.40054	3.30817	3.26844	3.26984	3.25206	3.23679		5.23666	4.73121	3.58413	3.4158	3.31949	3.27418	3.25426	3.279	3.27864		6.1612	4.34161	3.51011	3.39516	3.32105	3.2663	3.25724	3.27212	3.28553
					3.60722		4.1824	3.60718	3.44837	3.41769	3.41118	3.45495	3.42012	3.37957	3.35739		4.31576	5.29512	3.7659	3.40031	3.30849	3.26816	3.26868	3.25236	3.23527		5.23777	4.73099	3.5838	3.41533	3.32061	3.27346	3.25491	3.27901	3.27895		6.16143	4.34067	3.51002	3.39501	3.32046	3.2665	3.25701	3.2739	3.28643
					3.61442		4.18211	3.60675	3.44809	3.41796	3.41104	3.45534	3.41992	3.37989	3.35721		4.31532	5.29515	3.76447	3.40006	3.30908	3.26813	3.26754	3.25271	3.23383		5.23895	4.73071	3.58341	3.41466	3.32147	3.27297	3.25566	3.2789	3.27963		6.16125	4.33952	3.51011	3.39472	3.31995	3.26696	3.25688	3.27529	3.2871
					3.62162		4.18175	3.60612	3.44784	3.41866	3.41113	3.45568	3.41988	3.38029	3.35697		4.31486	5.29535	3.76293	3.39977	3.30983	3.26834	3.26658	3.25308	3.23251		5.24006	4.73039	3.58293	3.41389	3.32201	3.27272	3.25642	3.2786	3.28057		6.16059	4.33826	3.51032	3.3943	3.31956	3.26763	3.25679	3.2761	3.28751
					3.62882		4.18131	3.60527	3.44759	3.4197	3.41146	3.45595	3.42009	3.38078	3.35672		4.3144	5.29574	3.76142	3.39949	3.31059	3.26874	3.2659	3.25346	3.23138		5.24105	4.73004	3.58239	3.41311	3.32217	3.27268	3.25701	3.27806	3.28165		6.15954	4.33701	3.51057	3.39379	3.31931	3.26846	3.25663	3.27623	3.2876
					3.63602		4.18084	3.60423	3.44732	3.42094	3.41202	3.45622	3.42064	3.38135	3.35647		4.31393	5.29629	3.76003	3.39922	3.31121	3.26929	3.26553	3.25379	3.23049		5.24189	4.72966	3.58178	3.41244	3.32205	3.27278	3.25733	3.27725	3.28268		6.1582	4.33589	3.51081	3.39324	3.31921	3.26934	3.25632	3.27568	3.28733
					3.64322		4.18037	3.60308	3.44695	3.42222	3.41271	3.45654	3.4215	3.38195	3.35625		4.3135	5.29693	3.75891	3.39901	3.31159	3.26992	3.26545	3.25408	3.22992		5.24262	4.72928	3.58115	3.41197	3.32176	3.27293	3.2573	3.27613	3.28357		6.1568	4.335	3.51099	3.39277	3.31922	3.27018	3.25584	3.27455	3.28671
					3.65042		4.17993	3.6019	3.44646	3.42343	3.4134	3.457	3.42253	3.38253	3.35608		4.31315	5.29755	3.75814	3.39882	3.31166	3.27059	3.26564	3.25431	3.2297		5.24331	4.72896	3.58053	3.41172	3.32144	3.27306	3.25691	3.27477	3.2842		6.15553	4.33446	3.51108	3.3924	3.31928	3.27094	3.25519	3.27303	3.28582
					3.65762		4.17951	3.60086	3.44587	3.42449	3.41395	3.45759	3.42358	3.38305	3.35593		4.31295	5.29801	3.75775	3.3986	3.31147	3.27126	3.26604	3.25454	3.2298		5.24399	4.72866	3.58	3.41167	3.32118	3.27308	3.25623	3.27329	3.28459		6.15458	4.3343	3.51106	3.39212	3.31936	3.27156	3.25443	3.27133	3.28474
					3.66482		4.17907	3.60008	3.4452	3.42529	3.4143	3.4583	3.42445	3.38344	3.35582		4.31293	5.29822	3.75773	3.39832	3.31105	3.27188	3.26654	3.25483	3.23015		5.24464	4.72836	3.57967	3.41178	3.32099	3.27291	3.25532	3.27184	3.28477		6.15411	4.3345	3.51093	3.39193	3.31942	3.27205	3.25356	3.26962	3.28358
					3.67202		4.17856	3.59969	3.44452	3.42574	3.41443	3.45903	3.42503	3.38369	3.35568		4.31311	5.29813	3.75803	3.39795	3.3105	3.27242	3.26704	3.25522	3.23067		5.24523	4.728	3.57967	3.41202	3.32085	3.27257	3.25429	3.27058	3.28483		6.15416	4.33502	3.5107	3.3918	3.31949	3.27246	3.25268	3.26803	3.28247
					3.67922		4.178	3.5997	3.44388	3.42579	3.41439	3.45966	3.42525	3.38378	3.35539		4.31346	5.29779	3.75856	3.39751	3.30991	3.27288	3.26743	3.25572	3.23127		5.24573	4.72757	3.58005	3.41232	3.32072	3.27204	3.2533	3.26961	3.28484		6.15467	4.33572	3.51042	3.39174	3.31957	3.27287	3.25192	3.26664	3.28155
					3.68642		4.17742	3.60013	3.44337	3.42545	3.41421	3.46006	3.42509	3.38371	3.35491		4.31404	5.29723	3.75925	3.39703	3.30936	3.27327	3.26762	3.25633	3.23187		5.24611	4.72706	3.58077	3.41264	3.32056	3.27142	3.25249	3.26903	3.28484		6.15554	4.33646	3.51014	3.3917	3.31966	3.27339	3.25138	3.26548	3.28094
					3.69362		4.17687	3.60091	3.44303	3.42477	3.41395	3.46017	3.42462	3.38348	3.35424		4.31485	5.29648	3.76003	3.39655	3.30892	3.27363	3.26763	3.25705	3.23237		5.24636	4.72652	3.58174	3.41298	3.32031	3.2708	3.25199	3.26889	3.28487		6.15661	4.33711	3.5099	3.39162	3.31979	3.27405	3.25113	3.26447	3.2807
					3.70082		4.17646	3.60191	3.4429	3.4238	3.41368	3.45998	3.42389	3.38312	3.35345		4.31592	5.2956	3.76086	3.39613	3.30858	3.27399	3.26746	3.25781	3.23266		5.24647	4.72594	3.58283	3.41337	3.31992	3.2703	3.25186	3.26919	3.28488		6.15772	4.33756	3.50975	3.39147	3.31997	3.27483	3.25117	3.26358	3.28077
					3.70802		4.17623	3.60296	3.443	3.42262	3.41353	3.45955	3.42303	3.38265	3.35263		4.31723	5.29473	3.76173	3.39584	3.30837	3.27441	3.26712	3.25853	3.23271		5.24645	4.72533	3.5839	3.41385	3.31937	3.27003	3.25208	3.26984	3.28488		6.15876	4.33777	3.50971	3.39122	3.32023	3.27562	3.25147	3.26277	3.28103
					3.71522		4.17624	3.60389	3.44328	3.42131	3.41358	3.45903	3.42211	3.38207	3.35188		4.31867	5.29398	3.76262	3.39574	3.3083	3.27494	3.26662	3.25907	3.23252		5.24637	4.72471	3.58481	3.4144	3.31871	3.27004	3.25255	3.27076	3.28482		6.15963	4.33773	3.50981	3.39089	3.32059	3.27627	3.252	3.26204	3.28134
					3.72242		4.17646	3.60456	3.44372	3.42	3.41385	3.45855	3.42123	3.38134	3.35131		4.32013	5.29342	3.76348	3.39584	3.3084	3.2756	3.266	3.25938	3.23221		5.24628	4.72411	3.58545	3.41501	3.31801	3.27032	3.25311	3.27185	3.28466		6.16027	4.33753	3.51009	3.39053	3.32107	3.27659	3.25273	3.26142	3.28158
					3.72962		4.17682	3.60487	3.44427	3.4188	3.41429	3.45823	3.42043	3.38048	3.35105		4.32153	5.29306	3.76424	3.39617	3.3087	3.27634	3.26534	3.25944	3.23191		5.24625	4.72353	3.58578	3.41557	3.31735	3.27077	3.2536	3.27296	3.28441		6.16068	4.33725	3.51055	3.39016	3.32167	3.27649	3.25358	3.26098	3.28167
					3.73682		4.17722	3.60484	3.44493	3.41783	3.41479	3.45818	3.41969	3.37954	3.35121		4.32277	5.29286	3.76478	3.39667	3.30917	3.27709	3.26471	3.25934	3.23173		5.24633	4.72299	3.58584	3.41598	3.31677	3.27129	3.25388	3.27399	3.2841		6.16088	4.33701	3.51118	3.38982	3.32238	3.27591	3.25448	3.26071	3.28152
					3.74402		4.17752	3.60449	3.44568	3.4171	3.41521	3.45837	3.41896	3.37853	3.35187		4.32379	5.29278	3.76503	3.39733	3.3098	3.2777	3.26416	3.25916	3.23174		5.24648	4.72246	3.58572	3.41613	3.31628	3.27182	3.25383	3.27484	3.2838		6.16084	4.33692	3.51195	3.38953	3.32319	3.27492	3.25536	3.26064	3.28106
					3.75122		4.17756	3.60393	3.44644	3.41665	3.41547	3.45876	3.41821	3.37754	3.35299		4.32448	5.2928	3.76493	3.39813	3.31054	3.27805	3.26365	3.25901	3.232		5.24668	4.72198	3.58557	3.41592	3.31594	3.27231	3.25344	3.27547	3.2836		6.16053	4.33712	3.51281	3.38932	3.32404	3.27364	3.25616	3.26076	3.2803
					3.75842		4.17716	3.60321	3.44711	3.41648	3.4155	3.45921	3.41749	3.37659	3.35441		4.32476	5.2929	3.7644	3.399	3.31132	3.27798	3.26316	3.25899	3.23256		5.24684	4.72162	3.58551	3.41539	3.31575	3.27274	3.25274	3.27589	3.28349		6.15993	4.33766	3.5137	3.3892	3.32486	3.27225	3.25686	3.26104	3.27933
					3.76562		4.17622	3.60243	3.44759	3.41658	3.41529	3.45957	3.41687	3.37569	3.35599		4.32461	5.29302	3.76344	3.3999	3.31202	3.27739	3.26275	3.25915	3.23343		5.24694	4.72141	3.58567	3.41461	3.31568	3.27309	3.25186	3.27616	3.28351		6.15909	4.33853	3.51455	3.38913	3.32553	3.27092	3.25742	3.26145	3.27832
					3.77282		4.17474	3.60164	3.4478	3.41684	3.41489	3.45972	3.41642	3.37492	3.35752		4.32404	5.2931	3.76205	3.40075	3.31253	3.27631	3.26251	3.25949	3.23455		5.24692	4.72138	3.58607	3.41374	3.31567	3.27339	3.25093	3.27631	3.28363		6.15811	4.33961	3.51527	3.38903	3.32595	3.2698	3.25788	3.26191	3.27739
					3.78002		4.17284	3.6009	3.44771	3.41718	3.41433	3.45954	3.4162	3.37433	3.35889		4.32315	5.29312	3.76036	3.40149	3.3128	3.27481	3.26251	3.25996	3.23579		5.24678	4.72146	3.58669	3.41295	3.31569	3.2737	3.25013	3.27638	3.28379		6.15714	4.34078	3.5158	3.38885	3.32606	3.26899	3.25827	3.26238	3.27669
					3.78722		4.17074	3.60022	3.44732	3.41752	3.41372	3.45904	3.4162	3.37397	3.35997		4.32204	5.29305	3.7585	3.40202	3.31284	3.27308	3.26275	3.26046	3.23701		5.24657	4.72161	3.58744	3.41237	3.31569	3.27408	3.24963	3.27646	3.28397		6.15633	4.34189	3.51608	3.38854	3.32587	3.26847	3.25868	3.26279	3.27628
					3.79442		4.16867	3.59956	3.44665	3.41781	3.41315	3.45826	3.41645	3.37384	3.36072		4.32084	5.29286	3.75665	3.40227	3.31271	3.27134	3.26318	3.26089	3.23807		5.24639	4.72177	3.5882	3.41212	3.31566	3.27455	3.24946	3.27661	3.28416		6.15584	4.34282	3.51609	3.38811	3.32548	3.26821	3.25919	3.26311	3.27618
					3.80162		4.16679	3.59892	3.44574	3.41802	3.41271	3.45729	3.41693	3.37389	3.36114		4.3197	5.29257	3.75499	3.40217	3.31252	3.26984	3.26371	3.26115	3.23892		5.24638	4.7219	3.58887	3.41223	3.31556	3.27503	3.2496	3.2769	3.28431		6.15576	4.34347	3.51584	3.38761	3.32494	3.26812	3.25982	3.26332	3.27638
					3.80882		4.16524	3.59834	3.44471	3.41812	3.41241	3.45626	3.41762	3.37405	3.36133		4.3188	5.29217	3.75364	3.4017	3.31235	3.2688	3.2643	3.26114	3.23949		5.24657	4.72196	3.58937	3.41266	3.31541	3.27542	3.24998	3.27726	3.28445		6.15613	4.34371	3.51533	3.38708	3.32437	3.26816	3.26052	3.26337	3.27684
					3.81602		4.16412	3.59792	3.44365	3.41805	3.41225	3.45526	3.41842	3.37425	3.36141		4.31828	5.29168	3.75271	3.40091	3.3123	3.26834	3.26487	3.26086	3.23974		5.24701	4.72195	3.58967	3.41324	3.31524	3.27565	3.25047	3.27763	3.28459		6.1569	4.34347	3.51459	3.38656	3.32385	3.26827	3.26121	3.26325	3.27742
					3.82322		4.16345	3.59775	3.44271	3.41783	3.41218	3.45441	3.41923	3.37447	3.36154		4.31826	5.29115	3.75224	3.39992	3.31249	3.26843	3.26535	3.26038	3.23972		5.24772	4.72186	3.58971	3.41377	3.31519	3.27565	3.25099	3.27793	3.28474		6.15798	4.34278	3.51368	3.38606	3.32348	3.26844	3.26176	3.2629	3.27798
					3.83042		4.16321	3.5979	3.44195	3.41748	3.41218	3.45376	3.41992	3.37468	3.36182		4.31873	5.29063	3.75218	3.39888	3.31293	3.269	3.2656	3.25983	3.23947		5.24873	4.72178	3.58952	3.41403	3.31535	3.27541	3.25141	3.27812	3.28487		6.15917	4.3417	3.5127	3.38559	3.32333	3.26868	3.26203	3.26231	3.27834
					3.83762		4.16329	3.59833	3.4414	3.41708	3.41222	3.45338	3.42042	3.37485	3.3623		4.31966	5.29016	3.7524	3.39798	3.31359	3.2699	3.26557	3.25935	3.23909		5.24999	4.72183	3.58912	3.41392	3.31581	3.27493	3.25165	3.27817	3.28494		6.16026	4.34039	3.51172	3.38517	3.32338	3.26901	3.26192	3.26153	3.27837
					3.84482		4.1635	3.59902	3.44099	3.41665	3.41232	3.45322	3.4207	3.37501	3.36303		4.32091	5.28977	3.75273	3.39734	3.31433	3.27093	3.26529	3.25906	3.23865		5.25142	4.72209	3.58859	3.41339	3.31658	3.27426	3.25164	3.27808	3.28488		6.1611	4.33895	3.51084	3.38482	3.32351	3.26946	3.26137	3.26063	3.27803
					3.85202		4.16374	3.59993	3.4407	3.41623	3.41247	3.45326	3.42078	3.37516	3.36403		4.3223	5.28944	3.75299	3.39705	3.315	3.27191	3.26485	3.25899	3.23818		5.25286	4.72262	3.58801	3.41251	3.3176	3.27346	3.25139	3.27785	3.28466		6.16158	4.33751	3.51009	3.38452	3.32363	3.27002	3.26037	3.25975	3.27742
					3.85922		4.16395	3.601	3.44049	3.41591	3.41271	3.45342	3.42069	3.37542	3.36527		4.32364	5.2891	3.75307	3.39714	3.31546	3.27268	3.26437	3.25914	3.23774		5.25418	4.72338	3.58748	3.41141	3.3188	3.27266	3.25089	3.27747	3.28426		6.16167	4.33622	3.50952	3.38432	3.32362	3.27065	3.25902	3.259	3.2767
					3.86642		4.1642	3.6021	3.44037	3.41579	3.41307	3.45365	3.42044	3.37587	3.36671		4.32476	5.28875	3.75291	3.39753	3.3156	3.27315	3.26389	3.25946	3.23734		5.25531	4.72432	3.58707	3.41023	3.32009	3.27197	3.25016	3.27703	3.28372		6.16141	4.33519	3.50907	3.38424	3.32345	3.27125	3.25745	3.25848	3.27604
					3.87362		4.16455	3.60312	3.44032	3.41597	3.41356	3.45393	3.42005	3.37662	3.36831		4.32553	5.28836	3.75249	3.39808	3.31537	3.27336	3.26343	3.25991	3.23705		5.25621	4.72534	3.58687	3.40912	3.3213	3.27144	3.24925	3.27658	3.2831		6.16086	4.33457	3.5087	3.38431	3.3231	3.27172	3.25586	3.25825	3.27556
					3.88082		4.16503	3.60395	3.44031	3.41645	3.41415	3.45428	3.41957	3.37768	3.36999		4.32588	5.28787	3.75189	3.39863	3.31474	3.27348	3.263	3.26039	3.2369		5.25684	4.72631	3.58689	3.40819	3.32229	3.2711	3.24823	3.27615	3.28247		6.16009	4.33443	3.50832	3.38457	3.3226	3.27198	3.25449	3.2583	3.27531
					3.88802		4.16563	3.60456	3.44031	3.41722	3.41477	3.45464	3.41907	3.37902	3.37173		4.32584	5.2873	3.75122	3.39904	3.31383	3.27365	3.26261	3.26078	3.23689		5.25716	4.72711	3.58716	3.40753	3.32289	3.27093	3.2472	3.27575	3.2819		6.15917	4.33476	3.50786	3.38501	3.32199	3.27199	3.25347	3.25858	3.27535
					3.89522		4.16631	3.60495	3.44032	3.41823	3.41536	3.455	3.41865	3.38052	3.37352		4.32546	5.2866	3.75066	3.39926	3.31278	3.27401	3.2623	3.26096	3.23707		5.2572	4.72759	3.58766	3.40716	3.32301	3.27093	3.24628	3.27534	3.28144		6.15817	4.33545	3.50727	3.38561	3.32137	3.27174	3.25289	3.25901	3.27572
					3.90242		4.16703	3.60517	3.44038	3.41942	3.41585	3.45533	3.41838	3.38204	3.37532		4.32487	5.28581	3.75033	3.39924	3.31178	3.2746	3.26207	3.26083	3.23744		5.25702	4.72766	3.58829	3.40703	3.32261	3.2711	3.24562	3.27496	3.28113		6.15718	4.33637	3.50654	3.38628	3.32083	3.27121	3.25271	3.25944	3.27635
					3.90963		4.16774	3.60519	3.44051	3.42068	3.41623	3.45561	3.41828	3.38348	3.37713		4.32418	5.28498	3.75031	3.399	3.31096	3.27538	3.26186	3.26039	3.23803		5.25672	4.72728	3.58894	3.40708	3.32176	3.27144	3.24525	3.27463	3.28094		6.15628	4.33741	3.50567	3.38693	3.32049	3.27044	3.25288	3.25971	3.27715
					3.91683		4.16837	3.60502	3.44069	3.42188	3.41644	3.45583	3.41831	3.38477	3.37889		4.32355	5.28417	3.75064	3.39857	3.31041	3.27629	3.26162	3.25968	3.23881		5.25642	4.72647	3.58943	3.40718	3.32054	3.27195	3.24525	3.27442	3.28082		6.15552	4.33842	3.50474	3.38748	3.32042	3.26951	3.25329	3.25968	3.27794
					3.92403		4.16885	3.60466	3.44086	3.42286	3.41647	3.45597	3.41848	3.38591	3.38061		4.32308	5.28347	3.75131	3.39801	3.31019	3.27721	3.26136	3.25876	3.2397		5.25616	4.72527	3.58958	3.40725	3.31909	3.27259	3.2456	3.27437	3.28069		6.15497	4.33926	3.50379	3.38792	3.3207	3.26856	3.25382	3.25933	3.27858
					3.93123		4.16911	3.60414	3.44098	3.42351	3.41635	3.45604	3.41874	3.38684	3.3823		4.32282	5.28295	3.7523	3.39736	3.31027	3.27798	3.26113	3.25772	3.24054		5.25605	4.72376	3.58928	3.40723	3.31755	3.27328	3.24621	3.27453	3.28048		6.15464	4.33977	3.50292	3.38828	3.32131	3.26774	3.25438	3.25866	3.27904
					3.93843		4.16914	3.60353	3.44105	3.42377	3.41619	3.45607	3.41908	3.38753	3.38398		4.32279	5.28269	3.75355	3.3967	3.3106	3.27845	3.26097	3.2566	3.24119		5.25614	4.72203	3.58852	3.40711	3.31609	3.27398	3.24691	3.27492	3.28022		6.15457	4.33983	3.50218	3.38861	3.32221	3.26713	3.25484	3.25779	3.27932
					3.94563		4.16899	3.60284	3.4411	3.42372	3.41608	3.4561	3.41942	3.38802	3.3857		4.32296	5.28271	3.75497	3.39609	3.31104	3.27854	3.2609	3.25555	3.2415		5.25645	4.72025	3.58739	3.40687	3.31485	3.2746	3.24748	3.27553	3.27995		6.1547	4.33939	3.5016	3.38894	3.32333	3.26681	3.25516	3.25683	3.27945
					3.95283		4.16868	3.60211	3.44113	3.42339	3.41612	3.45625	3.41969	3.3884	3.38752		4.32328	5.28297	3.75648	3.39556	3.31146	3.27823	3.26089	3.2547	3.2414		5.25691	4.71857	3.58598	3.4065	3.31398	3.27506	3.24773	3.27631	3.27971		6.15497	4.33854	3.50119	3.38932	3.32456	3.2668	3.25536	3.25589	3.2794
					3.96003		4.16825	3.60134	3.44109	3.4229	3.4163	3.45654	3.41982	3.38873	3.38947		4.3237	5.28342	3.75797	3.39515	3.31177	3.27757	3.26092	3.25418	3.24086		5.25743	4.71715	3.58447	3.40599	3.31353	3.27532	3.24753	3.27715	3.27954		6.15524	4.33742	3.50094	3.38974	3.32578	3.26704	3.25552	3.25505	3.27916
					3.96723		4.1677	3.60058	3.44095	3.42239	3.41666	3.457	3.4198	3.38907	3.39159		4.32415	5.28392	3.75938	3.39487	3.31194	3.27668	3.26094	3.25405	3.23991		5.25795	4.71614	3.58305	3.40544	3.31352	3.27532	3.2469	3.27793	3.27943		6.15548	4.33617	3.50088	3.39021	3.32687	3.26746	3.25572	3.25441	3.27872
					3.97443		4.16701	3.59985	3.44075	3.42202	3.41719	3.45755	3.4197	3.38941	3.39389		4.32458	5.28433	3.76059	3.39481	3.31202	3.27567	3.26099	3.25438	3.23862		5.25844	4.7156	3.58187	3.40496	3.31389	3.27506	3.24591	3.27853	3.27938		6.15565	4.33488	3.501	3.39071	3.32769	3.26793	3.25603	3.25403	3.27818
					3.98163		4.1662	3.59914	3.4405	3.42192	3.41794	3.45814	3.4196	3.38977	3.39642		4.32489	5.2845	3.7615	3.39499	3.31203	3.27466	3.26102	3.25515	3.23715		5.25885	4.71551	3.58106	3.40466	3.31453	3.27455	3.24476	3.27886	3.27938		6.15575	4.33367	3.50128	3.3912	3.32819	3.26834	3.25645	3.25392	3.27762
					3.98883		4.16528	3.59843	3.44021	3.42217	3.41884	3.45871	3.41958	3.39016	3.39919		4.32503	5.28432	3.76201	3.39543	3.31203	3.2737	3.26099	3.25631	3.23565		5.25916	4.71582	3.58068	3.4046	3.31534	3.27387	3.24366	3.27891	3.27939		6.15579	4.33266	3.5017	3.39163	3.32836	3.26858	3.25695	3.25409	3.27712
					3.99603		4.16432	3.59772	3.43989	3.42274	3.4198	3.45917	3.41973	3.39066	3.40216		4.32498	5.28374	3.76209	3.39606	3.31203	3.27283	3.26083	3.25776	3.23431		5.25939	4.7164	3.5807	3.40481	3.31617	3.27308	3.24287	3.27868	3.27933		6.15582	4.33195	3.50216	3.39193	3.32821	3.26854	3.2575	3.25446	3.27674
					4.00323		4.16337	3.59702	3.43953	3.42357	3.42071	3.45946	3.42013	3.39135	3.40528		4.32479	5.28284	3.76171	3.39678	3.31203	3.27201	3.26053	3.2593	3.23327		5.25959	4.71706	3.58104	3.40528	3.31693	3.27227	3.24261	3.27829	3.27914		6.15593	4.33162	3.50258	3.39209	3.32779	3.26818	3.258	3.25499	3.27651
					4.01043		4.16247	3.59637	3.43917	3.42459	3.42146	3.4595	3.42083	3.39224	3.40848		4.32451	5.28172	3.76094	3.3975	3.31204	3.27126	3.26012	3.26078	3.23262		5.25984	4.71768	3.58159	3.40599	3.3175	3.27144	3.24298	3.27777	3.27877		6.15618	4.33166	3.50289	3.39217	3.32712	3.26754	3.25832	3.2557	3.27647
					4.01763		4.16165	3.59584	3.43888	3.42568	3.42197	3.45928	3.42187	3.39332	3.41172		4.32416	5.28058	3.75989	3.39814	3.31204	3.27058	3.25968	3.26204	3.2324		5.26024	4.71812	3.58222	3.40685	3.31786	3.2706	3.24393	3.27722	3.27824		6.15656	4.33198	3.50298	3.39215	3.32626	3.26675	3.2584	3.2566	3.27661
					4.02483		4.1609	3.59547	3.43872	3.42672	3.42218	3.45886	3.4232	3.39452	3.41501		4.32378	5.27958	3.7587	3.39867	3.31195	3.27	3.25931	3.26298	3.23265		5.26084	4.71833	3.58281	3.40771	3.31799	3.26977	3.24532	3.27667	3.27764		6.15704	4.33248	3.50279	3.39209	3.3253	3.26601	3.25821	3.25771	3.27691
					4.03203		4.1602	3.59528	3.43869	3.42762	3.42201	3.4583	3.42476	3.39581	3.41839		4.32341	5.27888	3.75754	3.39906	3.31169	3.26957	3.25906	3.2635	3.23337		5.26167	4.71836	3.58326	3.40843	3.31793	3.26898	3.24696	3.27616	3.27708		6.1575	4.33315	3.5023	3.39195	3.32433	3.26545	3.25781	3.25897	3.2773
					4.03923		4.1595	3.59529	3.43881	3.42827	3.42144	3.45765	3.42645	3.39713	3.42187		4.3231	5.27856	3.75654	3.39926	3.31123	3.26928	3.25896	3.26359	3.23453		5.2627	4.71826	3.58353	3.4089	3.31773	3.2683	3.24867	3.27571	3.27664		6.15783	4.33394	3.50161	3.3917	3.32339	3.26521	3.2573	3.26029	3.2777
					4.04643		4.15878	3.59545	3.43907	3.42858	3.4205	3.45695	3.42816	3.39847	3.42548		4.32287	5.27863	3.75575	3.39927	3.3106	3.26914	3.25906	3.26325	3.23602		5.26392	4.71812	3.58363	3.40916	3.3174	3.26775	3.25025	3.27534	3.27641		6.15794	4.33479	3.50083	3.39129	3.32251	3.26533	3.25676	3.26155	3.27804
					4.05363		4.15801	3.5957	3.43947	3.42853	3.41935	3.45622	3.42976	3.39978	3.42928		4.32275	5.279	3.75519	3.39912	3.3099	3.26912	3.25939	3.2626	3.23769		5.26524	4.71804	3.5836	3.40925	3.31702	3.26738	3.25159	3.27503	3.2764		6.15783	4.33557	3.50018	3.39073	3.32173	3.26584	3.25632	3.26266	3.27831
					4.06083		4.15718	3.596	3.43997	3.42811	3.41814	3.45548	3.43112	3.40102	3.43332		4.32267	5.27951	3.75481	3.39884	3.30921	3.26917	3.25996	3.2618	3.23935		5.26659	4.71802	3.58347	3.40925	3.31662	3.26717	3.25261	3.27473	3.27663		6.15752	4.33615	3.49982	3.39006	3.32111	3.26667	3.25607	3.26355	3.27849
					4.06803		4.15633	3.59623	3.44047	3.42736	3.417	3.45478	3.43218	3.40217	3.43766		4.32263	5.27992	3.7545	3.39845	3.30864	3.26923	3.26077	3.26099	3.24082		5.26782	4.71805	3.58331	3.40918	3.31624	3.26717	3.25331	3.27439	3.27708		6.15706	4.33646	3.49987	3.38933	3.32068	3.26772	3.2561	3.26415	3.27864
					4.07523		4.15549	3.59637	3.44088	3.42638	3.41607	3.45417	3.43292	3.40324	3.44232		4.32265	5.28006	3.75416	3.39798	3.30822	3.26923	3.26174	3.26027	3.24193		5.26882	4.71808	3.58322	3.4091	3.3159	3.2674	3.25375	3.27402	3.2777		6.15655	4.33646	3.50034	3.38865	3.32046	3.26883	3.25642	3.26443	3.27878
					4.08243		4.15469	3.59633	3.44109	3.42525	3.4154	3.4537	3.43336	3.40428	3.44732		4.32281	5.2798	3.75364	3.39746	3.308	3.26911	3.26281	3.25968	3.2425		5.2695	4.71805	3.58329	3.40901	3.3156	3.26785	3.25405	3.27362	3.27844		6.15608	4.33617	3.50121	3.38807	3.32038	3.26984	3.25699	3.26441	3.27893
					4.08963		4.15393	3.59614	3.44105	3.42406	3.41507	3.45339	3.43356	3.40537	3.45268		4.32318	5.27908	3.75292	3.39696	3.30808	3.26886	3.26386	3.25924	3.24245		5.26984	4.71794	3.58359	3.40893	3.3154	3.26846	3.25431	3.2732	3.27921		6.15575	4.33558	3.50235	3.38763	3.32035	3.27064	3.2577	3.26415	3.27909
					4.09683		4.15321	3.59582	3.44076	3.42295	3.41505	3.45329	3.43356	3.40654	3.4584		4.32382	5.27791	3.75197	3.39658	3.30847	3.2685	3.26484	3.25892	3.24178		5.26987	4.71773	3.58409	3.40881	3.3153	3.26915	3.2546	3.27272	3.27997		6.15567	4.33472	3.50358	3.3874	3.32031	3.27114	3.25845	3.26378	3.27923
					4.10403		4.15249	3.59542	3.44026	3.42208	3.41526	3.45343	3.43348	3.40783	3.46448		4.32474	5.27639	3.75083	3.39642	3.30914	3.26812	3.26573	3.25872	3.24057		5.26965	4.71745	3.58471	3.40854	3.31535	3.26986	3.25493	3.27219	3.28068		6.15587	4.33369	3.5047	3.38738	3.32017	3.27132	3.25916	3.2634	3.27935
					4.11123		4.15176	3.59496	3.43963	3.42156	3.41555	3.4538	3.43345	3.40929	3.4709		4.3259	5.27472	3.7496	3.39651	3.30999	3.26779	3.2665	3.25857	3.23903		5.26925	4.71711	3.58535	3.4081	3.31554	3.27051	3.25525	3.27162	3.28138		6.1563	4.33259	3.5055	3.38751	3.31991	3.27121	3.25981	3.26307	3.27944
					4.11843		4.15099	3.59445	3.43898	3.42144	3.4158	3.45439	3.43357	3.41097	3.47763		4.32726	5.27312	3.74839	3.39686	3.31092	3.26762	3.26705	3.25841	3.23734		5.26876	4.71678	3.58596	3.40753	3.31588	3.2711	3.25553	3.27109	3.2821		6.15687	4.3316	3.50593	3.3877	3.3195	3.27091	3.26039	3.26279	3.27953
					4.12563		4.1502	3.59389	3.43841	3.42168	3.41592	3.45512	3.43392	3.41295	3.48471		4.32869	5.27178	3.74736	3.39737	3.31182	3.26762	3.26729	3.25826	3.23569		5.26832	4.7165	3.58644	3.40696	3.31635	3.27157	3.25575	3.2707	3.28287		6.15748	4.33084	3.50601	3.38785	3.31894	3.27054	3.2609	3.26254	3.27964
					4.13283		4.14942	3.59333	3.438	3.42225	3.41589	3.4559	3.43452	3.41527	3.49211		4.33003	5.27083	3.74663	3.39792	3.31267	3.26777	3.26715	3.25818	3.23424		5.26803	4.71632	3.58667	3.40657	3.31697	3.27189	3.25587	3.2705	3.28368		6.15804	4.33035	3.50585	3.38791	3.31827	3.27017	3.26138	3.26229	3.27981
					4.14003		4.14869	3.59284	3.43783	3.42315	3.41575	3.45661	3.43535	3.41793	3.49985		4.33112	5.2703	3.74634	3.39839	3.31334	3.26799	3.26664	3.25823	3.23308		5.26792	4.71625	3.58654	3.40649	3.31768	3.27201	3.25586	3.2705	3.28447		6.15851	4.33019	3.50558	3.38789	3.31761	3.26985	3.26188	3.26204	3.28006
					4.14723		4.14808	3.59246	3.43795	3.42434	3.41557	3.45722	3.43642	3.42092	3.50795		4.33183	5.27019	3.74648	3.39863	3.31374	3.26818	3.26586	3.25852	3.23223		5.26801	4.71624	3.58601	3.40679	3.31837	3.272	3.25572	3.2707	3.28519		6.15882	4.3303	3.50534	3.38782	3.31708	3.26961	3.26237	3.26177	3.28041
					4.15443		4.14764	3.59222	3.43838	3.42575	3.41547	3.45771	3.43772	3.42417	3.51645		4.33209	5.27042	3.74705	3.39859	3.31378	3.26826	3.26492	3.25908	3.23169		5.26826	4.71624	3.58515	3.40747	3.31898	3.27188	3.25549	3.27109	3.28578		6.15895	4.33064	3.50525	3.38775	3.31682	3.26948	3.26283	3.26142	3.28086
					4.16163		4.1474	3.59216	3.43908	3.42724	3.41557	3.45812	3.43919	3.42758	3.52539		4.33192	5.27086	3.74795	3.39827	3.31347	3.26814	3.26388	3.2599	3.23139		5.26859	4.71624	3.5841	3.40845	3.3194	3.27173	3.25524	3.27165	3.28615		6.15892	4.33108	3.50541	3.38771	3.31688	3.26946	3.26319	3.26097	3.28138
					4.16883		4.14732	3.59234	3.44	3.42867	3.41598	3.45851	3.44076	3.43101	3.53484		4.33143	5.2714	3.74903	3.3978	3.31289	3.26775	3.26288	3.26087	3.23122		5.26899	4.71623	3.58298	3.40955	3.3196	3.27155	3.25505	3.27237	3.28624		6.15878	4.33149	3.50584	3.38773	3.31722	3.26951	3.26336	3.26045	3.28191
					4.17603		4.14732	3.5928	3.4411	3.42992	3.41679	3.45894	3.44233	3.43435	3.54483		4.33074	5.27191	3.75009	3.39736	3.31212	3.26704	3.26206	3.26185	3.23108		5.2694	4.71624	3.58188	3.4106	3.31954	3.27137	3.25497	3.27316	3.28606		6.15863	4.33176	3.50642	3.38777	3.31777	3.26952	3.26329	3.25984	3.2824
					4.18323		4.14732	3.59353	3.44238	3.43094	3.41802	3.45948	3.44384	3.43751	3.55535		4.32997	5.27233	3.75091	3.39713	3.31125	3.26608	3.26158	3.26266	3.2309		5.26982	4.71628	3.58093	3.41137	3.31924	3.27123	3.255	3.27399	3.28564		6.15859	4.33177	3.50698	3.38777	3.31845	3.26942	3.26293	3.2592	3.28282
					4.19043		4.14723	3.59446	3.44378	3.43166	3.41957	3.46022	3.44521	3.44052	3.56641		4.32926	5.27265	3.75136	3.39721	3.31033	3.26495	3.26152	3.26313	3.23071		5.2702	4.7163	3.58025	3.41173	3.31872	3.27119	3.25508	3.27482	3.28507		6.15876	4.33146	3.50741	3.38762	3.31919	3.26915	3.26225	3.2585	3.28315
					4.19763		4.14698	3.59548	3.44527	3.43207	3.42134	3.46116	3.44636	3.4434	3.57796		4.32869	5.27289	3.75136	3.39763	3.30948	3.26379	3.26184	3.26315	3.23051		5.27054	4.71628	3.57995	3.41166	3.31804	3.27123	3.25513	3.27565	3.28444		6.15914	4.33083	3.50762	3.38725	3.31994	3.26871	3.26133	3.25773	3.28337
					4.20483		4.14655	3.59652	3.44669	3.43217	3.42315	3.46226	3.44719	3.4462	3.58999		4.3283	5.27306	3.75094	3.39833	3.30878	3.26274	3.26241	3.26273	3.23032		5.27084	4.71621	3.58004	3.41123	3.31727	3.27128	3.25506	3.27646	3.28378		6.1597	4.32994	3.50757	3.38665	3.32063	3.26815	3.26027	3.25693	3.28349
					4.21203		4.14593	3.59752	3.44794	3.4321	3.42484	3.46342	3.44768	3.44899	3.60249		4.32812	5.27321	3.75023	3.39922	3.30831	3.26191	3.26309	3.26194	3.23015		5.27114	4.71606	3.58047	3.41059	3.31652	3.27126	3.2548	3.27719	3.28317		6.16038	4.32894	3.50726	3.38583	3.3212	3.26754	3.25918	3.25616	3.28355
					4.21923		4.14515	3.59843	3.44893	3.43203	3.42628	3.46453	3.44792	3.45181	3.61549		4.32808	5.27334	3.74937	3.40014	3.30811	3.26136	3.26376	3.26095	3.23004		5.27146	4.71581	3.58113	3.40992	3.31586	3.27114	3.25425	3.27777	3.28262		6.16115	4.32798	3.50673	3.38483	3.32164	3.26695	3.25815	3.25549	3.28356
					4.22643		4.1443	3.59923	3.4496	3.43212	3.42738	3.4655	3.44802	3.45473	3.62902		4.32812	5.2735	3.74858	3.40092	3.30814	3.26114	3.26431	3.25992	3.23005		5.27176	4.71544	3.58194	3.40934	3.31533	3.27093	3.25338	3.27815	3.2821		6.16196	4.3272	3.50611	3.38368	3.32199	3.26653	3.2572	3.25499	3.28352
					4.23363		4.14348	3.59991	3.44993	3.43254	3.42808	3.46622	3.44812	3.45776	3.64317		4.32816	5.27369	3.74806	3.40143	3.30837	3.26126	3.26465	3.2591	3.23024		5.27197	4.7149	3.5828	3.40894	3.31498	3.27064	3.25221	3.27829	3.28153		6.16279	4.3267	3.50554	3.38249	3.32232	3.26634	3.2563	3.25466	3.28339
					4.24083		4.14281	3.6005	3.4499	3.43332	3.42845	3.46666	3.44831	3.46085	3.65804		4.32814	5.27387	3.74796	3.40163	3.30874	3.26165	3.2647	3.25865	3.23068		5.27205	4.71421	3.5836	3.40874	3.31485	3.27027	3.25083	3.27817	3.28082		6.16357	4.32655	3.50512	3.38135	3.32266	3.26647	3.25543	3.25453	3.28318
					4.24803		4.14239	3.60104	3.44951	3.43448	3.42856	3.4668	3.44872	3.4639	3.67374		4.32805	5.27406	3.74835	3.40152	3.30921	3.26224	3.26446	3.25864	3.23132		5.27202	4.71343	3.58421	3.4087	3.31496	3.26983	3.24939	3.27777	3.27999		6.16423	4.32676	3.50487	3.38039	3.32298	3.26691	3.25456	3.25459	3.28287
					4.25523		4.14228	3.60155	3.44885	3.43589	3.42854	3.4667	3.44945	3.46688	3.69034		4.32786	5.27428	3.74919	3.4012	3.30967	3.26294	3.26403	3.25903	3.2321		5.27195	4.71261	3.58453	3.40879	3.31534	3.26933	3.24804	3.2771	3.27908		6.16477	4.32728	3.50476	3.37968	3.32322	3.26759	3.2537	3.25484	3.2825
					4.26243		4.14247	3.60196	3.44809	3.43739	3.42856	3.46642	3.45052	3.46985	3.70793		4.32756	5.27454	3.75035	3.40076	3.31005	3.26363	3.2635	3.25969	3.23296		5.27192	4.71178	3.58452	3.40894	3.31596	3.26881	3.24693	3.27625	3.27821		6.16519	4.32802	3.50477	3.37924	3.32335	3.26837	3.25285	3.25527	3.28209
					4.26963		4.14289	3.60223	3.4474	3.43881	3.42869	3.46606	3.45193	3.47292	3.7265		4.3272	5.27487	3.75164	3.4003	3.3103	3.26422	3.26295	3.26045	3.23385		5.27196	4.71094	3.58422	3.40912	3.31678	3.2683	3.24616	3.27533	3.27751		6.16553	4.32885	3.50487	3.37904	3.32338	3.26907	3.25205	3.25579	3.28168
					4.27683		4.14348	3.6023	3.44693	3.44003	3.42898	3.4657	3.45363	3.47623	3.746		4.32684	5.27524	3.75289	3.3999	3.3104	3.26464	3.26242	3.26113	3.23468		5.27209	4.71008	3.58366	3.40936	3.3177	3.26778	3.2458	3.27445	3.27707		6.16578	4.32965	3.50502	3.37911	3.32335	3.26955	3.25137	3.25636	3.28135
					4.28403		4.14416	3.60211	3.44673	3.44099	3.42941	3.4654	3.45554	3.47992	3.76632		4.3266	5.27561	3.75392	3.39962	3.31037	3.26487	3.26192	3.2616	3.23538		5.27239	4.70923	3.58287	3.40973	3.3186	3.26717	3.24584	3.2737	3.27695		6.1659	4.33034	3.50518	3.37946	3.32326	3.26968	3.2509	3.2569	3.28113
					4.29123		4.14487	3.60165	3.44682	3.4417	3.42993	3.46521	3.45759	3.48409	3.78737		4.32652	5.27589	3.75463	3.39949	3.31022	3.26497	3.26149	3.26169	3.23581		5.27289	4.70847	3.58194	3.41031	3.31936	3.26643	3.24625	3.27312	3.27716		6.16589	4.33084	3.50535	3.38011	3.32314	3.26947	3.25069	3.2574	3.2811
					4.29843		4.14556	3.60094	3.44716	3.44221	3.43048	3.46522	3.45976	3.48884	3.80909		4.32668	5.27602	3.75499	3.39947	3.30998	3.26501	3.26117	3.26137	3.23594		5.27359	4.70785	3.58095	3.41111	3.31985	3.26557	3.24691	3.27276	3.27769		6.16577	4.33114	3.50555	3.38098	3.32302	3.26893	3.25075	3.25786	3.28124
					4.30563		4.14624	3.60009	3.44772	3.44267	3.43096	3.46547	3.46204	3.49424	3.83146		4.32712	5.27596	3.75501	3.39946	3.30969	3.26509	3.26095	3.26064	3.23583		5.27444	4.70737	3.58	3.41209	3.31997	3.26467	3.24774	3.27268	3.27842		6.16559	4.33121	3.50581	3.382	3.32295	3.26813	3.25101	3.25827	3.28153
					4.31283		4.14691	3.59918	3.44839	3.44322	3.43136	3.46604	3.46438	3.50031	3.85448		4.32783	5.27567	3.75477	3.39938	3.30937	3.26526	3.26081	3.25962	3.23564		5.27532	4.70704	3.57919	3.41316	3.31969	3.26383	3.24866	3.27289	3.27922		6.16543	4.33101	3.50617	3.38305	3.32296	3.26719	3.25137	3.25859	3.28191
					4.32003		4.14762	3.59835	3.44905	3.44399	3.43168	3.46696	3.46677	3.507	3.87818		4.32876	5.27512	3.75436	3.39913	3.30906	3.26559	3.26071	3.25845	3.2355		5.27614	4.70685	3.57853	3.41417	3.31901	3.26315	3.24961	3.27334	3.27999		6.16534	4.33053	3.50658	3.38402	3.32308	3.2662	3.25172	3.25879	3.2823
					4.32723		4.14841	3.59766	3.44961	3.44505	3.43203	3.46826	3.46917	3.51418	3.9026		4.32979	5.27435	3.75388	3.39869	3.30876	3.26609	3.26065	3.2573	3.2355		5.27683	4.70684	3.57805	3.41498	3.31799	3.26277	3.25054	3.27393	3.28066		6.16534	4.32975	3.50699	3.38477	3.32328	3.26524	3.25196	3.25888	3.28259
					4.33443		4.14929	3.59719	3.44999	3.44644	3.43254	3.46993	3.47159	3.52173	3.92786		4.33077	5.27342	3.75343	3.39803	3.30846	3.26675	3.26065	3.25631	3.23567		5.27733	4.70703	3.57774	3.41546	3.31674	3.26276	3.25139	3.27455	3.28124		6.1654	4.32872	3.50733	3.38525	3.32346	3.26439	3.25205	3.25891	3.28271
					4.34163		4.15022	3.59693	3.45021	3.4481	3.43332	3.47191	3.47404	3.52958	3.95409		4.33161	5.27243	3.75305	3.3972	3.30818	3.26753	3.26071	3.2556	3.23609		5.27763	4.70737	3.5776	3.41552	3.31537	3.26322	3.25212	3.27505	3.28175		6.16546	4.32743	3.50757	3.38538	3.32355	3.26372	3.25198	3.25893	3.28261
					4.34883		4.15109	3.59684	3.4503	3.44997	3.43443	3.47412	3.47653	3.53766	3.98146		4.33226	5.27151	3.75276	3.39623	3.30793	3.2683	3.26081	3.25529	3.23672		5.27778	4.70781	3.57761	3.41517	3.31395	3.26416	3.25269	3.27533	3.28224		6.16546	4.32595	3.50766	3.38523	3.32349	3.26322	3.25183	3.25895	3.28225
					4.35603		4.15178	3.59682	3.4503	3.45199	3.43588	3.47646	3.47908	3.54596	4.01003		4.33269	5.27075	3.75252	3.39526	3.30778	3.26899	3.26091	3.25541	3.23756		5.2778	4.70828	3.57777	3.41446	3.31258	3.26553	3.25311	3.27531	3.28274		6.16532	4.32436	3.50754	3.38485	3.32326	3.26289	3.25169	3.25895	3.28163
					4.36323		4.15221	3.59679	3.45022	3.45412	3.43763	3.47884	3.48173	3.55449	4.03986		4.33291	5.27022	3.75228	3.39441	3.30777	3.26951	3.26098	3.25595	3.23848		5.27781	4.70876	3.57803	3.41356	3.31129	3.26716	3.25336	3.27493	3.28326		6.16505	4.32278	3.50722	3.38437	3.32287	3.26269	3.25162	3.2589	3.28079
					4.37043		4.15235	3.59672	3.45008	3.45633	3.43955	3.48114	3.48453	3.5632	4.07099		4.33297	5.26999	3.75198	3.39377	3.30793	3.26985	3.26105	3.25677	3.23928		5.27792	4.70918	3.57835	3.41262	3.31014	3.26884	3.25342	3.27426	3.28383		6.16468	4.32132	3.50676	3.38387	3.32233	3.26259	3.25166	3.25876	3.27983
					4.37763		4.15223	3.59666	3.44984	3.45863	3.44151	3.48326	3.48747	3.57211	4.10349		4.33292	5.27003	3.75155	3.39338	3.30825	3.27005	3.26114	3.25773	3.23983		5.27823	4.70949	3.57872	3.41179	3.30913	3.27039	3.25329	3.27342	3.28443		6.16423	4.32013	3.50621	3.38345	3.3217	3.26257	3.25179	3.25853	3.27886
					4.38483		4.1519	3.59669	3.4495	3.46106	3.44333	3.48513	3.49057	3.58126	4.13747		4.33291	5.27033	3.75099	3.39322	3.3087	3.27014	3.26127	3.25866	3.24005		5.27883	4.70961	3.57911	3.41116	3.3083	3.27166	3.253	3.2726	3.28501		6.16379	4.31928	3.50567	3.38314	3.32106	3.26265	3.25197	3.25815	3.27796
					4.39203		4.15148	3.59689	3.44904	3.46365	3.44488	3.4867	3.49377	3.59075	4.17298		4.33302	5.27083	3.75034	3.39321	3.3092	3.27016	3.26144	3.25943	3.23992		5.27971	4.70948	3.57952	3.41072	3.30768	3.27256	3.25262	3.27198	3.28552		6.16347	4.31884	3.50522	3.38298	3.32052	3.26282	3.25217	3.25761	3.27716
					4.39923		4.15103	3.59725	3.44847	3.46646	3.4461	3.48797	3.49708	3.6007	4.21007		4.33328	5.27145	3.74967	3.39329	3.30971	3.27013	3.26165	3.25993	3.23945		5.28082	4.70909	3.5799	3.41046	3.30728	3.27302	3.2522	3.27173	3.28593		6.16336	4.31886	3.50492	3.38292	3.32014	3.26309	3.25235	3.25695	3.27648
					4.40643		4.15063	3.5978	3.44785	3.46951	3.44704	3.48896	3.50055	3.61117	4.24871		4.33365	5.27212	3.74908	3.39336	3.31019	3.27008	3.26189	3.26015	3.2387		5.28203	4.70843	3.58027	3.41032	3.30713	3.27306	3.2518	3.27193	3.28626		6.16358	4.31933	3.50484	3.3829	3.31997	3.26343	3.25247	3.25627	3.2759
					4.41363		4.15031	3.59854	3.44724	3.47278	3.44779	3.48964	3.50425	3.62224	4.28892		4.3341	5.27275	3.74871	3.39338	3.31062	3.27008	3.26214	3.26012	3.2377		5.28322	4.70756	3.58065	3.4102	3.30721	3.27278	3.25145	3.27253	3.28652		6.16408	4.32022	3.50499	3.38287	3.32001	3.26389	3.25254	3.25572	3.27541
					4.42083		4.15007	3.59941	3.44669	3.47617	3.44848	3.49002	3.50826	3.63399	4.33071		4.3346	5.27325	3.74862	3.39329	3.311	3.27019	3.26242	3.25995	3.23654		5.28429	4.70654	3.58112	3.41003	3.30744	3.27231	3.25117	3.27344	3.28666		6.16477	4.32142	3.50539	3.3828	3.32026	3.2645	3.25258	3.25549	3.27502
					4.42803		4.14987	3.60034	3.44625	3.47955	3.44923	3.49016	3.51265	3.64652	4.37408		4.33515	5.27355	3.74886	3.39311	3.31134	3.27041	3.26273	3.25971	3.23529		5.28509	4.70541	3.58174	3.40973	3.30774	3.27179	3.25097	3.27448	3.28663		6.16554	4.32279	3.50596	3.3827	3.32068	3.26532	3.25263	3.25567	3.27477
					4.43523		4.14968	3.60115	3.4459	3.48277	3.45016	3.49015	3.51746	3.65986	4.41903		4.33571	5.2736	3.74944	3.39287	3.31163	3.27075	3.26307	3.25949	3.23398		5.28558	4.70426	3.58249	3.40922	3.30799	3.27137	3.25086	3.27548	3.28636		6.16629	4.32421	3.50662	3.38261	3.32121	3.26634	3.25272	3.25631	3.27469
					4.44243		4.14949	3.60169	3.44564	3.48577	3.45135	3.49012	3.52275	3.67401	4.46554		4.33627	5.27338	3.75026	3.39261	3.31188	3.27116	3.26341	3.2593	3.23265		5.28575	4.70315	3.58334	3.4085	3.30816	3.27107	3.2508	3.27631	3.28585		6.16695	4.32557	3.50721	3.38255	3.32175	3.26754	3.25283	3.25738	3.27485
					4.44963		4.14934	3.60188	3.44542	3.48856	3.45284	3.49017	3.52851	3.6889	4.51361		4.33678	5.2729	3.75119	3.39237	3.31206	3.27165	3.26374	3.25913	3.23132		5.2857	4.70213	3.58424	3.40757	3.30822	3.27095	3.25072	3.27686	3.28514		6.16748	4.32681	3.50759	3.38255	3.32222	3.26883	3.25294	3.25877	3.27528
					4.45683		4.14926	3.60168	3.4452	3.49118	3.45466	3.4904	3.5347	3.70449	4.56329		4.33723	5.27216	3.75204	3.39214	3.31208	3.27221	3.26399	3.25888	3.23005		5.28554	4.70125	3.58512	3.40649	3.30824	3.27097	3.25061	3.27712	3.28426		6.16786	4.32783	3.50761	3.38262	3.32257	3.27011	3.25301	3.26027	3.27598
					4.46403		4.14932	3.6011	3.44496	3.49373	3.45679	3.49087	3.54124	3.72078	4.61462		4.33763	5.27121	3.75267	3.39193	3.31181	3.2728	3.26412	3.25844	3.22891		5.28543	4.70057	3.58586	3.40537	3.30829	3.27114	3.25047	3.27713	3.28327		6.16806	4.32863	3.5072	3.38272	3.32276	3.27134	3.25301	3.26166	3.27688
					4.47123		4.14958	3.60013	3.44471	3.49633	3.45916	3.49162	3.54796	3.73783	4.66766		4.33797	5.2701	3.75299	3.39167	3.31115	3.27332	3.26408	3.25776	3.22796		5.28546	4.70012	3.58632	3.40429	3.30847	3.27142	3.25035	3.27697	3.28225		6.16811	4.32917	3.50636	3.38281	3.32279	3.2724	3.25292	3.2627	3.27783
					4.47843		4.15012	3.59877	3.4445	3.4992	3.46172	3.49268	3.55478	3.75574	4.72241		4.33823	5.2689	3.75301	3.39133	3.31011	3.27364	3.26384	3.25685	3.22729		5.2857	4.69991	3.58639	3.40334	3.30888	3.27176	3.25028	3.27676	3.28133		6.16808	4.32944	3.50514	3.38287	3.32262	3.27323	3.25273	3.26328	3.27867
					4.48563		4.15095	3.59709	3.44442	3.50252	3.46441	3.49404	3.56166	3.77465	4.77885		4.33837	5.2677	3.75274	3.39087	3.3088	3.27367	3.26336	3.25578	3.22701		5.2862	4.69998	3.58603	3.40261	3.30964	3.27212	3.2503	3.27663	3.28063		6.16807	4.32945	3.50366	3.3829	3.32223	3.27372	3.25246	3.26335	3.27922
					4.49283		4.152	3.5952	3.44452	3.5064	3.4672	3.49568	3.56862	3.79468	4.83689		4.33835	5.26655	3.75227	3.39027	3.30739	3.27341	3.26265	3.2547	3.22718		5.2869	4.70032	3.58529	3.40223	3.31077	3.27245	3.25041	3.27664	3.28027		6.16814	4.32922	3.50206	3.3829	3.32168	3.27379	3.25215	3.26296	3.27933
					4.50003		4.15314	3.59328	3.44485	3.51086	3.47007	3.49755	3.57573	3.81594	4.89642		4.33816	5.26548	3.75166	3.38961	3.30609	3.2729	3.26173	3.25373	3.22778		5.28777	4.70095	3.58427	3.40225	3.31223	3.27275	3.25063	3.27683	3.28028		6.16837	4.32879	3.50051	3.38289	3.32103	3.27343	3.25181	3.26225	3.27896
					4.50723		4.15426	3.59148	3.4454	3.51582	3.47303	3.49964	3.58303	3.83855	4.95732		4.33782	5.26455	3.75101	3.38897	3.3051	3.2722	3.26069	3.25302	3.22873		5.28867	4.70184	3.58313	3.40267	3.31388	3.27302	3.25095	3.27722	3.28059		6.16877	4.32822	3.49913	3.38282	3.32038	3.27265	3.25144	3.26139	3.27821
					4.51443		4.15527	3.58992	3.4461	3.52117	3.4761	3.50199	3.59057	3.86249	5.01955		4.33735	5.26377	3.7504	3.38843	3.30454	3.27134	3.25965	3.25271	3.22992		5.28952	4.70291	3.58198	3.40342	3.31553	3.27321	3.25134	3.27777	3.28112		6.16936	4.32757	3.49803	3.38272	3.31978	3.2715	3.25104	3.26061	3.27726
					4.52163		4.15612	3.58869	3.44688	3.52685	3.47929	3.50459	3.59842	3.88767	5.08313		4.33676	5.26311	3.74987	3.38806	3.30448	3.27038	3.25872	3.25283	3.23126		5.29031	4.70406	3.58099	3.4044	3.31702	3.27327	3.25174	3.27842	3.28177		6.17011	4.3269	3.49722	3.38262	3.31929	3.27004	3.25062	3.26006	3.27634
					4.52883		4.15677	3.5879	3.44768	3.53276	3.48268	3.50746	3.60667	3.91384	5.14819		4.3361	5.26255	3.74938	3.38787	3.30487	3.26941	3.25797	3.25335	3.23264		5.291	4.70515	3.58025	3.40548	3.31823	3.27316	3.252	3.27903	3.28242		6.17096	4.32637	3.49666	3.38252	3.319	3.26833	3.25021	3.25979	3.27564
					4.53603		4.15722	3.58758	3.44844	3.53885	3.48635	3.51058	3.61538	3.94069	5.21489		4.3354	5.26205	3.74887	3.38786	3.30555	3.26858	3.25744	3.25412	3.23399		5.29165	4.70614	3.57985	3.40654	3.31911	3.27285	3.25202	3.27945	3.28295		6.17184	4.32609	3.49631	3.38237	3.31891	3.26647	3.24985	3.25981	3.27531
					4.54323		4.15751	3.58773	3.44918	3.54506	3.49035	3.51393	3.62461	3.9679	5.28339		4.33471	5.26163	3.74827	3.38803	3.30625	3.26795	3.2571	3.255	3.23524		5.29227	4.70693	3.57984	3.40747	3.31969	3.27231	3.25174	3.27953	3.28325		6.17264	4.32615	3.49613	3.3821	3.31904	3.2646	3.24957	3.26003	3.27541
					4.55043		4.15776	3.58828	3.44992	3.55136	3.4947	3.51744	3.63436	3.99521	5.35383		4.33404	5.26128	3.74757	3.38835	3.30671	3.26753	3.25694	3.25587	3.23635		5.29287	4.70749	3.58022	3.40815	3.32	3.27155	3.25118	3.27917	3.28325		6.17324	4.32655	3.49612	3.38171	3.31932	3.26293	3.24938	3.26031	3.27595
					4.55763		4.15812	3.58911	3.45069	3.55775	3.49934	3.52107	3.64465	4.02251	5.42635		4.33347	5.26105	3.74675	3.38876	3.30676	3.26726	3.25696	3.25671	3.23728		5.29348	4.70778	3.5809	3.40854	3.3201	3.27056	3.25037	3.27832	3.28296		6.17353	4.32719	3.49628	3.38121	3.31969	3.26161	3.24934	3.26052	3.27681
					4.56483		4.15869	3.59012	3.45156	3.56425	3.50419	3.52478	3.65546	4.0498	5.50098		4.33303	5.26093	3.74587	3.38913	3.30632	3.2671	3.25713	3.25744	3.23795		5.29413	4.70784	3.58178	3.40866	3.32005	3.2694	3.24941	3.27702	3.28245		6.17346	4.3279	3.49663	3.38069	3.32008	3.26076	3.24948	3.26053	3.2778
					4.57203		4.15949	3.59123	3.45256	3.57089	3.50912	3.52851	3.66682	4.07715	5.57771		4.33277	5.26091	3.74498	3.38936	3.30544	3.26703	3.25738	3.25803	3.2383		5.2948	4.70774	3.58269	3.40856	3.31992	3.26816	3.24839	3.27534	3.28183		6.17303	4.32854	3.49716	3.38026	3.32047	3.26043	3.24981	3.26026	3.27871
					4.57923		4.16052	3.59242	3.45371	3.5777	3.514	3.53222	3.67877	4.10473	5.65637		4.33276	5.261	3.74414	3.38941	3.30426	3.26705	3.25769	3.25847	3.23825		5.29549	4.70754	3.58348	3.40834	3.31975	3.26698	3.24743	3.27347	3.28125		6.17229	4.32896	3.49786	3.38	3.32085	3.2607	3.25031	3.25969	3.27939
					4.58643		4.16176	3.59365	3.455	3.58467	3.51871	3.53588	3.69132	4.13281	5.73686		4.333	5.26121	3.74343	3.38932	3.30297	3.26717	3.25802	3.25882	3.23777		5.29616	4.70728	3.58403	3.40803	3.31954	3.26597	3.24662	3.27162	3.28087		6.17133	4.32903	3.49868	3.37996	3.32121	3.26157	3.25091	3.25887	3.27975
					4.59363		4.16318	3.5949	3.45635	3.5918	3.52318	3.53947	3.70448	4.16167	5.81912		4.33346	5.26149	3.74287	3.38916	3.30178	3.26737	3.25835	3.25915	3.23692		5.29682	4.70697	3.58424	3.40765	3.31921	3.26523	3.24605	3.27002	3.28075		6.17023	4.32866	3.4996	3.38014	3.32154	3.263	3.25155	3.25791	3.27981
					4.60083		4.1647	3.59616	3.45775	3.5991	3.52738	3.54298	3.71829	4.19152	5.90321		4.33413	5.26178	3.74246	3.38899	3.30089	3.26762	3.25864	3.25949	3.23579		5.29745	4.70659	3.58406	3.4072	3.31868	3.26477	3.24572	3.26883	3.28094		6.1691	4.32785	3.50053	3.38054	3.3219	3.26483	3.25217	3.25693	3.27958
					4.60803		4.16623	3.5974	3.45914	3.60658	3.53138	3.54641	3.73275	4.22251	5.98935		4.33498	5.26198	3.74219	3.38884	3.30046	3.2679	3.25886	3.25982	3.23453		5.29808	4.70612	3.58347	3.40668	3.31789	3.26462	3.24559	3.26811	3.28135		6.16805	4.32675	3.50144	3.38109	3.32232	3.26687	3.25267	3.25611	3.27916
					4.61523		4.16769	3.59865	3.4605	3.61428	3.53528	3.54974	3.74792	4.25467	6.07787		4.33597	5.26199	3.74199	3.38872	3.30057	3.26822	3.259	3.26012	3.23333		5.29871	4.70557	3.58255	3.40609	3.3169	3.26478	3.24555	3.26782	3.28192		6.16717	4.32556	3.50224	3.38171	3.32276	3.26885	3.25301	3.25553	3.2786
					4.62243		4.16902	3.59985	3.46181	3.62219	3.53926	3.55297	3.76388	4.28799	6.16916		4.33704	5.26173	3.74181	3.3887	3.30117	3.26855	3.25906	3.26039	3.23238		5.29938	4.7049	3.58146	3.40542	3.31581	3.26523	3.2455	3.26782	3.2825		6.16654	4.3245	3.50289	3.38231	3.32316	3.27056	3.25309	3.25525	3.27797
					4.62963		4.17027	3.60096	3.46307	3.63029	3.54346	3.5561	3.7807	4.32246	6.26376		4.3381	5.26115	3.74159	3.38883	3.30216	3.2689	3.25905	3.26071	3.23183		5.30006	4.70412	3.58042	3.40468	3.31477	3.26591	3.24534	3.26793	3.283		6.16619	4.32368	3.50339	3.38284	3.32344	3.27175	3.25288	3.25531	3.27737
					4.63683		4.17145	3.60191	3.46426	3.63853	3.54798	3.5592	3.79841	4.35807	6.36218		4.33908	5.26023	3.74131	3.38914	3.30334	3.26923	3.259	3.26115	3.23172		5.30074	4.70327	3.57958	3.40391	3.31389	3.26674	3.2451	3.26797	3.28327		6.16613	4.32311	3.50375	3.38329	3.32357	3.27226	3.25237	3.25565	3.27687
					4.64403		4.17263	3.60273	3.46539	3.64685	3.55282	3.56231	3.817	4.3948	6.46493		4.3399	5.259	3.74099	3.38957	3.30461	3.26947	3.25893	3.26173	3.23194		5.30131	4.70244	3.57913	3.40321	3.3133	3.26766	3.24482	3.26779	3.28324		6.16638	4.32281	3.504	3.38368	3.32358	3.27199	3.2516	3.25623	3.27651
					4.65123		4.1738	3.60344	3.46644	3.65523	3.55797	3.56551	3.83644	4.43265	6.57251		4.34054	5.25753	3.74073	3.39004	3.30581	3.26958	3.25888	3.26244	3.23231		5.30171	4.70171	3.57914	3.40272	3.31311	3.26862	3.24461	3.26736	3.28297		6.16695	4.32273	3.50418	3.38407	3.32347	3.27102	3.25066	3.25693	3.27629
					4.65843		4.17501	3.6041	3.46741	3.66364	3.56332	3.56892	3.85666	4.47159	6.68545		4.34093	5.25599	3.74061	3.3905	3.30685	3.26955	3.25894	3.26322	3.23262		5.30185	4.70111	3.57962	3.40254	3.3134	3.2696	3.24452	3.26671	3.28256		6.16785	4.3228	3.50433	3.38447	3.32326	3.26954	3.24966	3.25758	3.2762
					4.66563		4.17629	3.60478	3.46829	3.67207	3.56881	3.5727	3.87763	4.51163	6.80435		4.34105	5.25457	3.7407	3.39093	3.30764	3.26941	3.25918	3.264	3.23271		5.30168	4.70068	3.58049	3.40272	3.31418	3.27053	3.24461	3.26594	3.28219		6.16902	4.32293	3.50447	3.38489	3.32301	3.26778	3.24871	3.25804	3.27624
					4.67283		4.17773	3.60556	3.46911	3.68056	3.57435	3.57701	3.89931	4.5528	6.9299		4.34082	5.25345	3.74102	3.39137	3.30813	3.26924	3.25961	3.26471	3.23253		5.30125	4.70039	3.58162	3.40324	3.31536	3.27134	3.24486	3.26517	3.28195		6.17034	4.32302	3.50461	3.38531	3.32277	3.266	3.24792	3.2582	3.2764
					4.68003		4.17934	3.60649	3.46987	3.68913	3.57992	3.58202	3.92163	4.59512	7.06298		4.34023	5.25276	3.74157	3.39183	3.30834	3.26913	3.26023	3.26527	3.23207		5.30063	4.70024	3.5828	3.40406	3.31678	3.27191	3.24526	3.26456	3.2819		6.17167	4.32306	3.50474	3.38572	3.32267	3.26441	3.24736	3.25803	3.27662
					4.68723		4.1811	3.60762	3.47062	3.69791	3.58548	3.58785	3.94449	4.63865	7.20458		4.33933	5.25254	3.74227	3.39229	3.30834	3.26909	3.26101	3.26557	3.23145		5.29991	4.70015	3.58385	3.4051	3.31825	3.27215	3.24571	3.26431	3.28206		6.17282	4.32311	3.50485	3.38603	3.32273	3.26315	3.24708	3.25752	3.27684
					4.69443		4.18304	3.60896	3.47136	3.70698	3.59105	3.59458	3.96777	4.68346	7.35589		4.33819	5.25274	3.74304	3.39273	3.30822	3.26917	3.26189	3.26556	3.23082		5.29923	4.70007	3.58461	3.40625	3.31957	3.27203	3.24607	3.26453	3.28245		6.17369	4.3233	3.50492	3.38617	3.32296	3.26231	3.24707	3.25674	3.27696
					4.70163		4.18511	3.61047	3.4721	3.71642	3.59671	3.60224	3.99145	4.72968	7.51818		4.33692	5.25328	3.74371	3.39314	3.30803	3.26935	3.26288	3.26524	3.23039		5.29875	4.6999	3.58493	3.40735	3.3206	3.27158	3.24617	3.26526	3.28307		6.17414	4.32366	3.50488	3.38606	3.32333	3.26183	3.2473	3.25577	3.27694
					4.70883		4.18732	3.61205	3.47286	3.7263	3.60256	3.61078	4.01555	4.77747	7.6928		4.33566	5.25401	3.74414	3.3935	3.30777	3.26961	3.26386	3.26471	3.23031		5.29853	4.69962	3.58479	3.40825	3.32125	3.27088	3.24589	3.26639	3.28383		6.17411	4.32418	3.50467	3.38566	3.32383	3.26155	3.24769	3.25474	3.27678
					4.71603		4.18962	3.61354	3.47359	3.73663	3.60868	3.62008	4.04011	4.82708	7.8811		4.33453	5.25478	3.74422	3.39381	3.30743	3.26986	3.26474	3.26409	3.23064		5.29863	4.69926	3.58419	3.40886	3.32148	3.27003	3.24523	3.26779	3.28462		6.1736	4.32476	3.50423	3.38498	3.3244	3.26133	3.24816	3.25382	3.27651
					4.72323		4.19191	3.61481	3.47428	3.74735	3.61516	3.63001	4.06519	4.87869	8.08448		4.33369	5.25543	3.74392	3.39404	3.30704	3.26995	3.26539	3.26356	3.23133		5.29899	4.69884	3.58325	3.40912	3.32134	3.26915	3.2443	3.26931	3.2853		6.17268	4.32532	3.50358	3.38405	3.32496	3.26105	3.24866	3.25313	3.27623
					4.73043		4.19411	3.61578	3.47493	3.75836	3.62206	3.64039	4.09086	4.93249	8.30433		4.33322	5.25584	3.74325	3.39417	3.30667	3.26976	3.26572	3.26322	3.2323		5.29953	4.69841	3.58208	3.40903	3.32095	3.26838	3.24325	3.27082	3.28585		6.17153	4.32573	3.50274	3.38289	3.32543	3.26071	3.24919	3.2527	3.27602
					4.73763		4.19618	3.61643	3.47557	3.76949	3.62945	3.65109	4.11726	4.98859	8.54212		4.33314	5.25596	3.74229	3.39425	3.30635	3.26919	3.26568	3.26315	3.23336		5.30015	4.69798	3.58081	3.40865	3.32041	3.26789	3.24227	3.27218	3.28628		6.17034	4.32587	3.50179	3.38154	3.32573	3.26033	3.24973	3.25251	3.27599
					4.74483		4.19813	3.61682	3.47623	3.78055	3.63735	3.66203	4.14455	5.04705	8.79926		4.33346	5.25586	3.74113	3.39428	3.30612	3.26827	3.26527	3.26337	3.23434		5.30075	4.69757	3.57953	3.408	3.31985	3.26774	3.24147	3.27325	3.28667		6.16929	4.32563	3.50083	3.38011	3.32581	3.25995	3.25028	3.25249	3.27623
					4.75203		4.20005	3.61707	3.47695	3.79137	3.64574	3.67314	4.17289	5.10794	9.0772		4.33413	5.25563	3.73986	3.39432	3.30601	3.26707	3.26452	3.26385	3.23511		5.30131	4.69722	3.57825	3.40716	3.31938	3.2679	3.24095	3.27398	3.28705		6.16851	4.32497	3.49994	3.37868	3.32567	3.25962	3.2508	3.2526	3.2768
					4.75923		4.20209	3.6173	3.47779	3.80186	3.65453	3.68441	4.20237	5.17136	9.37734		4.33512	5.25535	3.73859	3.39439	3.30606	3.26573	3.26348	3.26448	3.23555		5.30177	4.69695	3.57705	3.40621	3.31909	3.26827	3.24075	3.27436	3.28741		6.16806	4.32394	3.49923	3.37734	3.32533	3.25941	3.25131	3.25271	3.2777
					4.76643		4.20442	3.61764	3.47879	3.81198	3.66361	3.69593	4.23302	5.23745	9.70103		4.33639	5.25507	3.73741	3.39457	3.30632	3.26442	3.26223	3.26511	3.23569		5.30213	4.69673	3.57595	3.40521	3.31897	3.26874	3.24087	3.27455	3.28777		6.16786	4.32273	3.49877	3.37619	3.32484	3.25941	3.25176	3.25276	3.27891
					4.77363		4.20718	3.61819	3.47999	3.82177	3.67284	3.70778	4.26478	5.30636	10.0494		4.33788	5.25482	3.73635	3.39488	3.30682	3.26328	3.26092	3.26561	3.23556		5.30234	4.69654	3.575	3.40425	3.31896	3.26914	3.24124	3.2747	3.28821		6.16787	4.32156	3.49863	3.37526	3.32427	3.25964	3.25218	3.25269	3.28029
					4.78083		4.21052	3.61903	3.48141	3.8313	3.68207	3.72009	4.29755	5.37835	10.4234		4.33956	5.25466	3.7354	3.3953	3.30752	3.26245	3.25966	3.26588	3.23523		5.3024	4.69633	3.57422	3.40335	3.31897	3.2694	3.24177	3.27489	3.28872		6.16795	4.32063	3.4988	3.37461	3.32372	3.26006	3.25257	3.2525	3.28174
					4.78803		4.21446	3.62022	3.48299	3.8407	3.6912	3.73296	4.33121	5.45379	10.8237		4.3414	5.25461	3.73455	3.39574	3.3083	3.26197	3.25857	3.26589	3.23479		5.30227	4.69612	3.57359	3.40256	3.31895	3.26943	3.24239	3.27519	3.28926		6.16803	4.32009	3.49923	3.37427	3.32327	3.26058	3.25295	3.25232	3.28314
					4.79523		4.21897	3.62172	3.48468	3.85011	3.70019	3.74649	4.36563	5.5331	11.2508		4.34333	5.25466	3.7338	3.39611	3.30903	3.26182	3.25772	3.26568	3.23429		5.30194	4.6959	3.57312	3.40194	3.31888	3.26924	3.24308	3.27561	3.28975		6.16809	4.32005	3.49983	3.37427	3.323	3.26112	3.25334	3.25227	3.28441
					4.80243		4.22397	3.6235	3.48638	3.85962	3.70905	3.76069	4.40072	5.61671	11.7049		4.34526	5.25473	3.73314	3.39633	3.3096	3.26191	3.25716	3.26535	3.23381		5.30139	4.6957	3.57283	3.40151	3.31876	3.26886	3.24384	3.27621	3.2901		6.16813	4.32054	3.50047	3.37461	3.32289	3.26165	3.25376	3.25249	3.28555
					4.80963		4.22933	3.62551	3.48803	3.86922	3.71783	3.77561	4.43644	5.70493	12.1859		4.34706	5.25479	3.7326	3.39638	3.30991	3.26213	3.25691	3.26505	3.23342		5.30064	4.6955	3.57274	3.40133	3.31863	3.26834	3.24467	3.27697	3.29028		6.16825	4.32154	3.50104	3.3752	3.32286	3.26218	3.25419	3.25307	3.28655
					4.81683		4.23493	3.62777	3.48961	3.87883	3.72661	3.7912	4.47276	5.79796	12.6937		4.34855	5.25477	3.73217	3.39624	3.30991	3.26234	3.25698	3.26488	3.23315		5.29974	4.69535	3.57278	3.40142	3.31852	3.26772	3.24558	3.27785	3.29033		6.16857	4.32292	3.50144	3.37596	3.32277	3.26267	3.2546	3.25404	3.28741
					4.82403		4.24067	3.6303	3.49109	3.88827	3.7355	3.80738	4.50968	5.89592	13.228		4.34957	5.25465	3.73187	3.39591	3.30961	3.2624	3.25733	3.26498	3.23301		5.29883	4.69529	3.57288	3.40179	3.31851	3.26704	3.24654	3.27879	3.29027		6.16921	4.32448	3.50159	3.37677	3.32245	3.26309	3.25494	3.25539	3.28812
					4.83123		4.24653	3.63314	3.49247	3.8974	3.74456	3.82404	4.54724	5.9989	13.7883		4.35002	5.25439	3.73175	3.39541	3.30904	3.26222	3.25792	3.26537	3.23302		5.29807	4.69539	3.57295	3.40239	3.31864	3.2663	3.24745	3.27973	3.29016		6.17025	4.32598	3.50147	3.37753	3.32182	3.26335	3.25511	3.25702	3.28869
					4.83843		4.25257	3.63625	3.49382	3.90606	3.75384	3.84105	4.58555	6.10685	14.3739		4.34992	5.25397	3.73183	3.39481	3.30822	3.26176	3.25863	3.26609	3.23315		5.29763	4.69568	3.57291	3.4032	3.31895	3.26553	3.2482	3.28063	3.29006		6.17167	4.32723	3.50104	3.37818	3.32085	3.26349	3.25506	3.25876	3.28916
					4.84563		4.25891	3.63955	3.49524	3.9142	3.76335	3.85829	4.62471	6.21967	14.9841		4.34931	5.25336	3.73213	3.39414	3.30723	3.26111	3.2594	3.26704	3.23342		5.29764	4.69616	3.57277	3.40416	3.31938	3.26476	3.24872	3.28151	3.29004		6.17331	4.32812	3.50034	3.37868	3.31956	3.26351	3.25475	3.26038	3.2896
					4.85283		4.26564	3.64298	3.4969	3.92182	3.77306	3.87563	4.66474	6.33718	15.6174		4.34833	5.25259	3.73262	3.39349	3.30611	3.26037	3.26013	3.26812	3.23381		5.2981	4.69683	3.57253	3.40517	3.31984	3.26405	3.24894	3.28234	3.29019		6.17499	4.32856	3.49944	3.37895	3.31805	3.26343	3.25419	3.26164	3.29002
					4.86003		4.27285	3.64643	3.49894	3.92903	3.78293	3.89301	4.70564	6.45925	16.2726		4.34712	5.25174	3.73324	3.39289	3.30497	3.25966	3.26077	3.2692	3.23431		5.29898	4.69763	3.57226	3.40614	3.32017	3.26346	3.24888	3.28308	3.29058		6.1765	4.32854	3.49848	3.37896	3.31647	3.26321	3.25344	3.26233	3.29039
					4.86723		4.28056	3.6498	3.50146	3.93599	3.79294	3.9104	4.74731	6.58575	16.9478		4.34582	5.25091	3.73397	3.39236	3.30389	3.25911	3.26125	3.27014	3.23489		5.3002	4.69846	3.57199	3.40696	3.32025	3.26305	3.24858	3.28364	3.29118		6.17765	4.32808	3.49758	3.37873	3.31506	3.26285	3.25263	3.26234	3.29067
					4.87443		4.28873	3.65303	3.50454	3.94287	3.80301	3.92781	4.78969	6.71653	17.641		4.34459	5.25023	3.73475	3.39195	3.30293	3.2588	3.26158	3.27085	3.23554		5.3016	4.69922	3.57178	3.40754	3.32001	3.26289	3.2481	3.28396	3.29196		6.1783	4.32722	3.49684	3.37833	3.31406	3.26239	3.25188	3.2617	3.29084
					4.88163		4.29734	3.65605	3.50821	3.94979	3.81315	3.94527	4.83273	6.8514	18.3502		4.34358	5.24978	3.73554	3.39168	3.3021	3.25878	3.2618	3.27124	3.23625		5.30304	4.69978	3.57165	3.40782	3.31936	3.263	3.24749	3.28398	3.29285		6.17837	4.3261	3.49638	3.37788	3.31364	3.26191	3.25134	3.26054	3.2909
					4.88883		4.30634	3.6589	3.51242	3.95684	3.8233	3.96281	4.87644	6.99016	19.0728		4.34277	5.2496	3.73626	3.39161	3.30141	3.25904	3.262	3.27124	3.23702		5.30437	4.70009	3.57164	3.40781	3.3183	3.26333	3.24689	3.28371	3.29377		6.17789	4.32489	3.49621	3.37746	3.31385	3.26145	3.25114	3.25909	3.29089
					4.89603		4.31567	3.6616	3.51706	3.96403	3.83347	3.98052	4.92076	7.13265	19.8065		4.34214	5.2497	3.73687	3.39178	3.30091	3.25949	3.26231	3.27082	3.23786		5.30549	4.70008	3.57174	3.4075	3.31684	3.26378	3.24638	3.28315	3.29464		6.17694	4.32372	3.49632	3.37714	3.31461	3.26104	3.25131	3.25763	3.29078
					4.90323		4.32528	3.66426	3.52193	3.97134	3.84361	3.99848	4.96565	7.27873	20.5485		4.34163	5.24999	3.73735	3.39221	3.30064	3.26	3.26281	3.27002	3.2388		5.30643	4.69973	3.57196	3.40698	3.31504	3.2642	3.24602	3.28236	3.2954		6.17571	4.32267	3.49664	3.37695	3.31582	3.2607	3.25187	3.25646	3.29061
					4.91043		4.3352	3.66696	3.52684	3.97871	3.85374	4.01674	5.01105	7.4283	21.2962		4.34122	5.25038	3.73775	3.39291	3.30061	3.26045	3.26356	3.26892	3.23985		5.30726	4.69907	3.57221	3.40633	3.31303	3.26448	3.24578	3.2814	3.29601		6.17443	4.32177	3.49708	3.37695	3.31733	3.26051	3.25275	3.25584	3.29038
					4.91763		4.34545	3.66976	3.53163	3.98604	3.86385	4.03531	5.057	7.58118	22.0467		4.34093	5.25069	3.73809	3.39385	3.30079	3.26079	3.26455	3.2677	3.24101		5.3081	4.69813	3.57251	3.40565	3.31095	3.26452	3.2456	3.28041	3.29649		6.17329	4.32103	3.49749	3.37718	3.31894	3.26054	3.25381	3.256	3.29025
					4.92483		4.35609	3.67271	3.53618	3.99331	3.87397	4.05416	5.10352	7.73721	22.7971		4.3408	5.25084	3.7384	3.39494	3.30114	3.26098	3.26571	3.26648	3.24228		5.309	4.69699	3.57286	3.40505	3.30895	3.2643	3.24544	3.27957	3.29693		6.17247	4.32045	3.49779	3.37763	3.3204	3.26083	3.2549	3.25704	3.29043
					4.93203		4.36712	3.67582	3.54046	4.0005	3.88412	4.07324	5.15066	7.89621	23.5446		4.34084	5.25074	3.73866	3.39606	3.30161	3.2611	3.26698	3.26542	3.24363		5.31001	4.69575	3.57331	3.4046	3.30714	3.2639	3.24529	3.27903	3.29739		6.17207	4.32004	3.4979	3.37827	3.32154	3.26138	3.25584	3.2589	3.29116
					4.93923		4.37855	3.67911	3.54446	4.00764	3.89434	4.0925	5.19842	8.05804	24.2865		4.34109	5.25042	3.73891	3.39704	3.30219	3.26121	3.26819	3.26465	3.24504		5.31111	4.69449	3.57392	3.4043	3.30562	3.26344	3.24515	3.27886	3.29798		6.17212	4.31979	3.49778	3.379	3.32226	3.2621	3.25651	3.26141	3.29263
					4.94643		4.39035	3.6826	3.54823	4.01476	3.90462	4.11189	5.24676	8.22251	25.0199		4.34159	5.24989	3.73916	3.39775	3.30287	3.26143	3.26924	3.26431	3.24649		5.31228	4.6933	3.57473	3.40412	3.30449	3.26309	3.24505	3.2791	3.2988		6.1726	4.31962	3.49741	3.37971	3.32253	3.26294	3.25682	3.26434	3.29494
					4.95363		4.40249	3.6863	3.55188	4.02186	3.91499	4.13132	5.29565	8.38941	25.7427		4.34237	5.24924	3.73942	3.39813	3.30363	3.26189	3.27002	3.26454	3.24804		5.31342	4.69227	3.57569	3.40405	3.30383	3.263	3.24502	3.2797	3.29998		6.17342	4.31948	3.49686	3.38032	3.32241	3.26385	3.25677	3.26753	3.2982
					4.96083		4.41495	3.69024	3.55548	4.02888	3.92542	4.15069	5.34498	8.55843	26.4529		4.34336	5.24855	3.73968	3.39817	3.30443	3.2627	3.27052	3.26541	3.24973		5.31445	4.6915	3.57676	3.40398	3.30369	3.26328	3.24507	3.28066	3.30161		6.17444	4.31937	3.49623	3.3808	3.32201	3.26477	3.25646	3.27083	3.30243
					4.96803		4.42767	3.69446	3.55912	4.03575	3.93588	4.16995	5.39469	8.72931	27.1486		4.34442	5.2479	3.73992	3.39792	3.30524	3.26388	3.27079	3.26691	3.25174		5.31527	4.69106	3.57786	3.4039	3.30405	3.26394	3.2452	3.28195	3.30374		6.1755	4.31926	3.49564	3.3811	3.32144	3.26561	3.25608	3.27421	3.30769
					4.97523		4.44064	3.69893	3.56282	4.04234	3.94634	4.18913	5.44468	8.90179	27.8283		4.34538	5.2474	3.74011	3.39745	3.30603	3.26535	3.27091	3.26896	3.25426		5.31582	4.691	3.57888	3.40379	3.30479	3.26494	3.24543	3.28356	3.30636		6.17644	4.31917	3.49517	3.3812	3.32086	3.26633	3.25583	3.2777	3.31395
					4.98243		4.45385	3.70361	3.56663	4.04853	3.95682	4.20826	5.49487	9.07571	28.4907		4.34604	5.24707	3.74029	3.39683	3.30672	3.26697	3.27099	3.27148	3.25754		5.31608	4.69131	3.57971	3.40363	3.30572	3.26613	3.24576	3.28549	3.30945		6.17713	4.31913	3.49484	3.38112	3.32036	3.26693	3.25593	3.28143	3.32121
					4.98963		4.46736	3.70843	3.5706	4.05419	3.96739	4.2274	5.54522	9.25093	29.1346		4.34632	5.24691	3.74045	3.3962	3.30728	3.26862	3.27117	3.27433	3.26181		5.3161	4.69193	3.58024	3.40347	3.30668	3.26735	3.24622	3.28776	3.31299		6.17747	4.3191	3.49462	3.38091	3.32004	3.26747	3.25656	3.28561	3.3294
					4.99683		4.48123	3.71329	3.57477	4.05927	3.97815	4.24654	5.59569	9.42731	29.7589		4.34615	5.24688	3.74063	3.39564	3.30766	3.27018	3.2716	3.27742	3.26729		5.31598	4.69273	3.58041	3.40332	3.30752	3.26844	3.24683	3.2904	3.31699		6.17744	4.31912	3.49445	3.38064	3.31991	3.268	3.25781	3.29053	3.33858
					5.00403		4.4955	3.71813	3.57922	4.0638	3.9892	4.26562	5.64628	9.60466	30.3631		4.34551	5.24695	3.74076	3.39523	3.30788	3.27156	3.27239	3.28063	3.27412		5.31583	4.6936	3.58018	3.4032	3.30819	3.26929	3.2476	3.29343	3.3215		6.1771	4.31919	3.49425	3.38042	3.32	3.26857	3.25972	3.29641	3.34881
					5.01123		4.51021	3.72291	3.58403	4.0679	4.00063	4.28456	5.69709	9.78281	30.9464		4.34446	5.24706	3.74082	3.39502	3.30802	3.27272	3.27363	3.28389	3.28238		5.31575	4.69435	3.57956	3.4031	3.30869	3.26983	3.2486	3.29692	3.32657		6.17655	4.31929	3.49395	3.3803	3.32025	3.26915	3.26226	3.30335	3.36028
					5.01843		4.52535	3.72762	3.58927	4.07176	4.01251	4.30326	5.74821	9.9616	31.5084		4.34312	5.24717	3.74077	3.39497	3.30814	3.27367	3.27532	3.28713	3.29201		5.31582	4.69487	3.57862	3.40302	3.30904	3.27007	3.24991	3.30095	3.33231		6.17588	4.31942	3.49348	3.38035	3.32064	3.26973	3.26533	3.31136	3.37312
					5.02563		4.54097	3.73233	3.59496	4.07564	4.02488	4.32166	5.79976	10.141	32.049		4.34166	5.24725	3.74058	3.39509	3.30831	3.27449	3.27746	3.29041	3.30288		5.31614	4.69512	3.57743	3.40293	3.30933	3.27013	3.25163	3.30558	3.3389		6.17523	4.31952	3.49284	3.38054	3.32113	3.27031	3.26885	3.32039	3.38749
					5.03283		4.55711	3.73712	3.60112	4.07978	4.03773	4.33966	5.85184	10.3209	32.5685		4.3403	5.24728	3.74027	3.39537	3.3086	3.27532	3.28006	3.29381	3.31483		5.31675	4.69511	3.57614	3.4028	3.30971	3.27012	3.25383	3.31082	3.34651		6.17473	4.31954	3.49207	3.38085	3.32171	3.27087	3.27271	3.33038	3.40356
					5.04003		4.5738	3.74209	3.60769	4.0844	4.05096	4.35726	5.9045	10.5012	33.0675		4.33918	5.2473	3.73986	3.39577	3.30905	3.27625	3.2831	3.2975	3.32772		5.31766	4.69493	3.57487	3.40255	3.31029	3.27018	3.25649	3.31672	3.35535		6.17446	4.31943	3.49128	3.38123	3.32236	3.27142	3.27689	3.34125	3.42147
					5.04723		4.591	3.74733	3.61457	4.08964	4.06444	4.37453	5.95777	10.6818	33.5465		4.33843	5.24734	3.73936	3.39626	3.30967	3.27735	3.28656	3.30163	3.3415		5.31883	4.69468	3.57372	3.40217	3.31118	3.27041	3.25954	3.32331	3.36555		6.1745	4.31916	3.4906	3.3816	3.32307	3.27197	3.28138	3.35296	3.44144
					5.05443		4.60871	3.75286	3.62166	4.09556	4.07802	4.39165	6.01164	10.8623	34.0059		4.33806	5.24743	3.73883	3.39677	3.31036	3.27862	3.29039	3.30639	3.35624		5.32013	4.69447	3.57274	3.40163	3.3124	3.27085	3.26286	3.33063	3.3772		6.17478	4.31873	3.49016	3.38189	3.32382	3.27257	3.28623	3.3655	3.46362
					5.06163		4.62692	3.75867	3.62885	4.10212	4.09161	4.40888	6.06608	11.0426	34.4459		4.33809	5.24758	3.73834	3.3972	3.31103	3.28001	3.29455	3.31197	3.37206		5.32146	4.69437	3.57198	3.40099	3.31383	3.27157	3.26635	3.3387	3.39025		6.1752	4.31816	3.49002	3.38202	3.32459	3.27334	3.29153	3.37892	3.48821
					5.06883		4.64562	3.76469	3.63609	4.10923	4.10519	4.42644	6.12109	11.2224	34.8662		4.33843	5.2478	3.73796	3.39748	3.31158	3.28144	3.29908	3.31851	3.38914		5.32269	4.69443	3.57146	3.40033	3.31537	3.27258	3.26989	3.3475	3.40461		6.17561	4.31752	3.49023	3.38194	3.3254	3.27442	3.29739	3.39335	3.51536
					5.07603		4.66479	3.77086	3.64335	4.11677	4.11871	4.44447	6.17665	11.4013	35.2665		4.33899	5.24806	3.73774	3.39754	3.31196	3.28282	3.304	3.3261	3.40775		5.32371	4.69464	3.57121	3.39974	3.31686	3.27384	3.27337	3.35695	3.4201		6.1759	4.31688	3.49072	3.38159	3.32627	3.27595	3.30393	3.40903	3.54525
					5.08323		4.68439	3.77711	3.65059	4.12458	4.13221	4.46306	6.23279	11.5789	35.6465		4.33967	5.24831	3.73766	3.39733	3.31221	3.2841	3.30942	3.33481	3.42811		5.32444	4.69496	3.57118	3.39932	3.31823	3.27526	3.2767	3.36694	3.43657		6.17598	4.31632	3.49141	3.38094	3.32717	3.27801	3.31119	3.42615	3.57805
					5.09043		4.70435	3.78339	3.65781	4.13256	4.14571	4.48224	6.28952	11.7547	36.0061		4.34037	5.24844	3.7377	3.39687	3.3124	3.28525	3.31535	3.34461	3.45046		5.32483	4.6953	3.5713	3.3991	3.31941	3.27676	3.27986	3.37735	3.45387		6.17579	4.31585	3.49218	3.38005	3.32809	3.28067	3.31921	3.44489	3.6139
					5.09763		4.72459	3.78973	3.66496	4.1406	4.15933	4.50197	6.34692	11.9287	36.3453		4.34105	5.24836	3.73781	3.39617	3.31268	3.2863	3.32183	3.35549	3.47493		5.32488	4.69558	3.5715	3.39911	3.32035	3.27827	3.28293	3.38808	3.47193		6.17528	4.31545	3.49293	3.37902	3.32898	3.28392	3.328	3.46535	3.65288
					5.10483		4.74505	3.79615	3.67206	4.14868	4.17324	4.52214	6.40506	12.1008	36.6645		4.34167	5.24803	3.73798	3.39532	3.31317	3.28733	3.32887	3.36739	3.50152		5.3247	4.69576	3.57172	3.39933	3.32103	3.27976	3.286	3.3991	3.49072		6.17448	4.31509	3.49364	3.37796	3.32987	3.28768	3.33757	3.48754	3.69508
					5.11203		4.76571	3.80279	3.67912	4.1568	4.18762	4.5426	6.46404	12.2714	36.965		4.34221	5.2475	3.73817	3.39442	3.31398	3.28847	3.33645	3.38031	3.53013		5.32438	4.69581	3.57196	3.39972	3.32146	3.28121	3.28922	3.41046	3.51033		6.17349	4.31477	3.49427	3.37697	3.33081	3.29187	3.34793	3.51149	3.74055
					5.11923		4.78652	3.80971	3.68623	4.16499	4.20259	4.56321	6.52395	12.4409	37.2484		4.34269	5.24684	3.73834	3.39359	3.31517	3.28988	3.34455	3.39425	3.56063		5.32404	4.69576	3.5722	3.40019	3.3217	3.28256	3.29275	3.42222	3.53097		6.17244	4.31449	3.49485	3.37616	3.33183	3.29635	3.35899	3.53719	3.78929
					5.12643		4.8075	3.81702	3.69349	4.17333	4.21824	4.5839	6.58484	12.6099	37.517		4.34313	5.24615	3.73842	3.39289	3.31673	3.29168	3.35311	3.40921	3.59295		5.32377	4.69562	3.57243	3.40065	3.32184	3.28382	3.29667	3.43453	3.55292		6.17146	4.31425	3.49539	3.37557	3.33294	3.30102	3.37066	3.56458	3.84123
					5.13363		4.82866	3.82475	3.70099	4.1819	4.23461	4.60473	6.64666	12.7789	37.7728		4.34351	5.24552	3.73841	3.39243	3.31859	3.29398	3.36202	3.42519	3.62703		5.32364	4.69539	3.57267	3.40102	3.32191	3.28497	3.30108	3.44753	3.57642		6.17061	4.31409	3.49592	3.37522	3.33415	3.3058	3.38281	3.59359	3.89624
					5.14083		4.85007	3.83291	3.7089	4.19082	4.25164	4.62576	6.70935	12.9484	38.0173		4.34381	5.24503	3.7383	3.39226	3.32063	3.29679	3.37123	3.44224	3.66288		5.32372	4.69508	3.57295	3.4013	3.32193	3.28602	3.30593	3.46133	3.60158		6.16996	4.31405	3.49645	3.37503	3.33546	3.31059	3.39538	3.62416	3.95416
					5.14803		4.87182	3.84148	3.71733	4.20021	4.26918	4.64709	6.77284	13.119	38.2517		4.34397	5.24473	3.73813	3.39242	3.32272	3.3001	3.38072	3.46034	3.70055		5.32402	4.69468	3.57335	3.40153	3.32187	3.28698	3.31113	3.47603	3.62843		6.16952	4.3142	3.49701	3.37483	3.33688	3.31537	3.40838	3.65624	4.01485
					5.15523		4.89402	3.85041	3.7264	4.21017	4.28711	4.6688	6.83711	13.2909	38.4766		4.34399	5.24462	3.73787	3.39291	3.32473	3.30381	3.39051	3.47945	3.7401		5.32448	4.69419	3.57389	3.40182	3.32177	3.28788	3.31653	3.49165	3.65693		6.16933	4.31457	3.49755	3.37449	3.33842	3.32014	3.42181	3.68985	4.07817
					5.16243		4.91679	3.85963	3.73613	4.22078	4.30522	4.69095	6.90218	13.4642	38.6924		4.34384	5.24463	3.73749	3.39364	3.32659	3.30789	3.40068	3.49952	3.78168		5.32507	4.69363	3.57461	3.40222	3.32165	3.2887	3.32197	3.5081	3.68696		6.1694	4.31514	3.49799	3.37389	3.34005	3.32498	3.43571	3.7249	4.14398
					5.16963		4.94022	3.8691	3.74648	4.23213	4.32339	4.71364	6.96809	13.6387	38.8989		4.34357	5.24464	3.73699	3.39452	3.32826	3.31231	3.41131	3.52047	3.82546		5.32572	4.69304	3.57546	3.40281	3.3215	3.28954	3.32733	3.52531	3.71831		6.16972	4.31583	3.49823	3.37303	3.34172	3.32997	3.45013	3.7613	4.21211
					5.17683		4.96441	3.8788	3.75729	4.24425	4.34154	4.73695	7.03487	13.8143	39.0955		4.34319	5.24452	3.73642	3.39543	3.32977	3.31706	3.42245	3.54227	3.87151		5.3264	4.69241	3.57633	3.4036	3.32133	3.29044	3.33248	3.54313	3.75068		6.17027	4.31648	3.49822	3.372	3.34337	3.33525	3.46516	3.7989	4.2824
					5.18403		4.98937	3.88873	3.76834	4.25719	4.35969	4.76085	7.10257	13.9909	39.282		4.34273	5.2442	3.7359	3.39625	3.33114	3.32217	3.4341	3.56486	3.91984		5.32702	4.69171	3.57711	3.40462	3.32112	3.29149	3.33735	3.56147	3.78377		6.17106	4.31693	3.49798	3.37096	3.34498	3.34088	3.4809	3.83759	4.35473
					5.19123		5.01505	3.89891	3.77946	4.27092	4.378	4.78529	7.17127	14.1682	39.458		4.34226	5.24368	3.73545	3.39689	3.33239	3.3276	3.44623	3.58814	3.97035		5.32753	4.69096	3.57769	3.40586	3.32089	3.29272	3.34199	3.58024	3.81734		6.17211	4.31704	3.49761	3.37013	3.34659	3.34695	3.49739	3.87726	4.42906
					5.19843		5.04141	3.90931	3.79056	4.28535	4.39665	4.81017	7.24101	14.3459	39.624		4.34186	5.24303	3.73511	3.39723	3.33357	3.33333	3.45876	3.612	4.02289		5.3279	4.69013	3.57796	3.40723	3.32069	3.29415	3.34656	3.59936	3.85131		6.17335	4.31677	3.49719	3.36973	3.34827	3.35352	3.51459	3.91783	4.50536
					5.20563		5.06842	3.91989	3.80164	4.3004	4.4158	4.83545	7.3118	14.5236	39.7804		4.34163	5.24233	3.73486	3.39724	3.33472	3.33934	3.47154	3.63634	4.07729		5.32814	4.68927	3.57786	3.40856	3.32058	3.29577	3.35125	3.61872	3.88566		6.17466	4.31611	3.49677	3.36995	3.35016	3.36064	3.53244	3.95922	4.58362
					5.21283		5.09601	3.93061	3.81275	4.31597	4.4356	4.86115	7.38358	14.701	39.9281		4.34164	5.24166	3.73467	3.39696	3.33589	3.34562	3.48441	3.66111	4.13337		5.3283	4.68842	3.57742	3.40973	3.3206	3.29762	3.35619	3.63822	3.92045		6.17589	4.31516	3.4964	3.37083	3.35232	3.36828	3.55079	4.00137	4.66384
					5.22003		5.12413	3.94144	3.82397	4.33201	4.45608	4.88731	7.45626	14.8778	40.0681		4.34191	5.2411	3.73453	3.39648	3.33709	3.35211	3.49725	3.68624	4.19098		5.32839	4.68762	3.57671	3.41062	3.3208	3.29964	3.3615	3.65772	3.95581		6.17691	4.31402	3.4961	3.37237	3.35485	3.3764	3.56951	4.04429	4.74604
					5.22723		5.15274	3.95237	3.83537	4.34844	4.47726	4.91397	7.52977	15.0538	40.2013		4.34245	5.24069	3.7344	3.3959	3.3383	3.35873	3.50997	3.71163	4.25001		5.32846	4.68691	3.57588	3.41118	3.32116	3.30179	3.36716	3.67712	3.99189		6.1776	4.31284	3.49591	3.37439	3.35783	3.38494	3.58849	4.08809	4.83035
					5.23443		5.18184	3.9634	3.84709	4.36524	4.49907	4.9412	7.60405	15.229	40.3289		4.34325	5.24048	3.73418	3.39531	3.33956	3.36541	3.52255	3.73718	4.31045		5.32857	4.68634	3.57507	3.41135	3.32175	3.30396	3.37311	3.69635	4.02894		6.17785	4.31178	3.49582	3.37669	3.3613	3.39383	3.60761	4.13283	4.91697
					5.24163		5.21144	3.97456	3.85924	4.38237	4.52142	4.96903	7.67915	15.4033	40.4516		4.34428	5.24043	3.73379	3.39476	3.3409	3.3721	3.53497	3.76285	4.37241		5.32878	4.686	3.57441	3.41111	3.32252	3.30608	3.37928	3.71534	4.06716		6.17762	4.31095	3.49572	3.37902	3.36522	3.403	3.62683	4.17854	5.0061
					5.24883		5.2416	3.98588	3.87188	4.39985	4.5442	4.99754	7.75508	15.5767	40.5701		4.3455	5.24054	3.73321	3.39426	3.34242	3.3788	3.54728	3.7887	4.43612		5.32917	4.686	3.57398	3.41049	3.32341	3.30814	3.38549	3.73412	4.10675		6.17695	4.31041	3.49551	3.38119	3.36949	3.41237	3.64609	4.22514	5.09797
					5.25603		5.27237	3.99745	3.885	4.41777	4.5674	5.02676	7.8319	15.7497	40.6848		4.34678	5.24074	3.73245	3.39382	3.34415	3.38551	3.55949	3.81481	4.50185		5.32975	4.68636	3.57383	3.40953	3.32435	3.3101	3.39158	3.75283	4.14786		6.17599	4.31014	3.49512	3.38306	3.37397	3.42184	3.66536	4.27254	5.19274
					5.26323		5.30382	4.00937	3.89854	4.43617	4.5911	5.05669	7.90966	15.9226	40.796		4.34798	5.241	3.73161	3.39339	3.34615	3.39218	3.57164	3.84125	4.56994		5.3305	4.68701	3.57389	3.40834	3.32523	3.31201	3.39739	3.77162	4.19056		6.17494	4.31011	3.49456	3.3846	3.37847	3.43134	3.68457	4.32068	5.29063
					5.27043		5.33597	4.0217	3.91247	4.45511	4.6154	5.08727	7.98841	16.0959	40.9037		4.34899	5.2413	3.7308	3.39292	3.3484	3.39878	3.58368	3.86805	4.64076		5.33139	4.68784	3.57409	3.40707	3.32602	3.31389	3.40291	3.79065	4.23497		6.17399	4.31024	3.49391	3.38582	3.38289	3.4408	3.70368	4.3695	5.39193
					5.27763		5.36886	4.03451	3.9268	4.4746	4.64046	5.11845	8.0682	16.2699	41.0079		4.34977	5.24163	3.73011	3.39241	3.35091	3.40523	3.59558	3.89526	4.71479		5.33241	4.68865	3.57431	3.40586	3.32671	3.31586	3.40816	3.81008	4.28119		6.17329	4.31049	3.49328	3.38681	3.38715	3.45016	3.72264	4.41898	5.49698
					5.28483		5.40248	4.04785	3.94156	4.49468	4.66635	5.15017	8.14908	16.4449	41.1078		4.35033	5.24194	3.72961	3.39191	3.35364	3.41142	3.60723	3.92296	4.79252		5.33354	4.68929	3.57448	3.40485	3.32729	3.31802	3.41329	3.83004	4.32935		6.17293	4.31083	3.49274	3.38765	3.39129	3.45936	3.74146	4.46909	5.60622
					5.29203		5.43681	4.06173	3.95681	4.51539	4.69311	5.18243	8.23109	16.621	41.2028		4.35069	5.24219	3.72937	3.3915	3.35653	3.41725	3.61857	3.95126	4.87448		5.33473	4.68962	3.57455	3.40419	3.32778	3.32053	3.41841	3.85057	4.37963		6.17294	4.31122	3.49239	3.38845	3.39535	3.46837	3.76013	4.51981	5.72011
					5.29923		5.47181	4.07617	3.97261	4.53671	4.72074	5.21525	8.31424	16.7982	41.2921		4.3509	5.24234	3.72942	3.39127	3.35948	3.42267	3.62958	3.98023	4.96124		5.33592	4.68953	3.57452	3.40394	3.32823	3.32347	3.42366	3.87164	4.43228		6.17324	4.31162	3.49228	3.38929	3.39947	3.47719	3.77873	4.57119	5.8393
					5.30643		5.50738	4.09119	3.98907	4.55861	4.74917	5.24873	8.39851	16.9764	41.3756		4.35105	5.24231	3.72979	3.39122	3.36231	3.42765	3.64036	4.00987	5.05338		5.33704	4.68897	3.57441	3.40416	3.32871	3.32683	3.42918	3.89315	4.48755		6.17366	4.31199	3.49246	3.39025	3.40374	3.48593	3.79732	4.6234	5.96453
					5.31363		5.54343	4.1068	4.00623	4.58103	4.77831	5.28294	8.4839	17.1551	41.4529		4.35127	5.2421	3.73048	3.39134	3.3649	3.43227	3.65101	4.04022	5.15158		5.33808	4.68796	3.57425	3.40478	3.32927	3.33055	3.43506	3.91495	4.54576		6.17405	4.3123	3.49293	3.39136	3.40829	3.49469	3.81604	4.67665	6.09676
					5.32083		5.57986	4.12298	4.0241	4.60396	4.808	5.318	8.57035	17.3339	41.5243		4.35171	5.24172	3.73143	3.39161	3.36715	3.43668	3.6617	4.07133	5.25656		5.33904	4.68659	3.5741	3.40568	3.3299	3.33446	3.44138	3.93687	4.60725		6.17428	4.31253	3.49361	3.39259	3.41322	3.50356	3.83503	4.73111	6.23709
					5.32803		5.61666	4.13968	4.04264	4.62741	4.83816	5.35398	8.6578	17.512	41.5899		4.35248	5.24122	3.73257	3.39193	3.36906	3.44104	3.6726	4.10334	5.36912		5.33994	4.68503	3.57398	3.40666	3.33056	3.33837	3.44812	3.95885	4.67245		6.17434	4.31263	3.49441	3.39394	3.41859	3.51263	3.85439	4.78691	6.38669
					5.33523		5.65383	4.15682	4.06179	4.6514	4.86874	5.39092	8.7461	17.6893	41.6501		4.35358	5.24069	3.73381	3.39224	3.37066	3.44553	3.68385	4.13637	5.49012		5.34079	4.68343	3.57394	3.4075	3.33121	3.34209	3.45526	3.98093	4.74186		6.17427	4.31263	3.49522	3.39536	3.42436	3.52196	3.87422	4.84415	6.54672
					5.34243		5.69146	4.1743	4.08143	4.67594	4.89977	5.42879	8.83511	17.8654	41.7057		4.35494	5.24024	3.73503	3.39242	3.37206	3.45029	3.69559	4.1705	5.62049		5.34166	4.68191	3.57398	3.40806	3.33183	3.34545	3.46276	4.00325	4.81606		6.17409	4.31256	3.496	3.39683	3.43044	3.53163	3.89451	4.90295	6.7184
					5.34963		5.7296	4.19208	4.10147	4.70105	4.93131	5.46752	8.92472	18.0404	41.7577		4.35647	5.23995	3.7362	3.39243	3.37335	3.45547	3.70783	4.20569	5.76123		5.3426	4.6806	3.57412	3.40824	3.33239	3.34837	3.47055	4.02595	4.89576		6.17388	4.31246	3.49671	3.39829	3.43669	3.54167	3.9152	4.96352	6.9029
					5.35683		5.76835	4.21008	4.12183	4.72677	4.96346	5.50703	9.01482	18.2144	41.8068		4.35806	5.23985	3.73725	3.39231	3.37468	3.46112	3.72056	4.24193	5.91343		5.34367	4.67961	3.57437	3.40803	3.3329	3.35083	3.47857	4.04925	4.98179		6.17372	4.31241	3.49734	3.39967	3.44297	3.55203	3.93618	5.0261	7.10139
					5.36403		5.80778	4.22832	4.14245	4.75322	4.99629	5.54726	9.10539	18.3874	41.8537		4.35963	5.23994	3.73809	3.39218	3.37617	3.46723	3.73366	4.27924	6.07824		5.34493	4.67901	3.57472	3.40752	3.33332	3.35292	3.48679	4.07332	5.07508		6.17372	4.31254	3.49794	3.40087	3.44917	3.56264	3.95732	5.09093	7.31504
					5.37123		5.84797	4.24678	4.16329	4.78047	5.02985	5.58818	9.19649	18.56	41.8987		4.36106	5.24017	3.73867	3.39215	3.37797	3.47366	3.747	4.31771	6.25678		5.34639	4.67885	3.57516	3.40685	3.33373	3.35483	3.49514	4.09834	5.17668		6.17387	4.31289	3.49856	3.40183	3.45516	3.57339	3.97846	5.15825	7.54495
					5.37843		5.88894	4.26549	4.18436	4.80852	5.06416	5.62973	9.28824	18.7322	41.9422		4.36227	5.24049	3.7389	3.39234	3.38016	3.4803	3.76046	4.35748	6.45011		5.348	4.67914	3.57562	3.40621	3.33419	3.35676	3.50359	4.1245	5.28764		6.17414	4.31353	3.49922	3.40248	3.46085	3.58425	3.99948	5.22834	7.79219
					5.38563		5.93069	4.28451	4.2057	4.83735	5.09918	5.67192	9.38085	18.9045	41.9843		4.36317	5.24082	3.73882	3.39279	3.38278	3.48702	3.77402	4.39869	6.65921		5.34966	4.67988	3.576	3.40579	3.33475	3.35891	3.51214	4.15195	5.409		6.17438	4.31448	3.49994	3.40282	3.46619	3.59522	4.02031	5.30166	8.05776
					5.39283		5.9732	4.30394	4.22735	4.86693	5.13492	5.71479	9.47455	19.0766	42.0255		4.36379	5.24112	3.73846	3.3935	3.38576	3.49383	3.78769	4.44159	6.8849		5.35124	4.68104	3.57624	3.40571	3.33544	3.36142	3.52082	4.18076	5.54169		6.17452	4.31569	3.50072	3.40291	3.47121	3.60626	4.04093	5.37872	8.34263
					5.40003		6.01652	4.32388	4.24942	4.89729	5.1713	5.75839	9.56945	19.2485	42.066		4.36422	5.24135	3.73791	3.39444	3.38903	3.50075	3.80158	4.48653	7.12787		5.35262	4.68256	3.57628	3.40605	3.3362	3.36436	3.52966	4.21098	5.68652		6.1745	4.31708	3.50153	3.40283	3.47599	3.61739	4.06134	5.46011	8.64767
					5.40723		6.0607	4.3444	4.272	4.92845	5.20829	5.8028	9.66562	19.4198	42.1059		4.36457	5.24151	3.73724	3.39556	3.39255	3.50784	3.81581	4.53395	7.3886		5.35372	4.68431	3.57611	3.40674	3.33694	3.3678	3.53872	4.24266	5.84409		6.17436	4.31855	3.50233	3.40269	3.48063	3.62858	4.08157	5.54636	8.97354
					5.41443		6.10579	4.36555	4.29515	4.96041	5.24585	5.84798	9.76306	19.5902	42.1447		4.3649	5.24163	3.73656	3.39677	3.39632	3.5152	3.83051	4.58434	7.66742		5.35452	4.68614	3.57574	3.40767	3.33757	3.37176	3.54806	4.27589	6.01483		6.17414	4.32001	3.50304	3.40261	3.48523	3.63982	4.10165	5.63793	9.32061
					5.42163		6.15186	4.38734	4.31895	4.99312	5.28397	5.89388	9.86175	19.7597	42.182		4.36525	5.24175	3.73595	3.39796	3.40034	3.52293	3.84576	4.63813	7.96443		5.35499	4.68788	3.57522	3.4087	3.33803	3.37626	3.55775	4.31077	6.199		6.17393	4.3214	3.5036	3.40274	3.48987	3.65108	4.12164	5.73521	9.68897
					5.42883		6.19896	4.40982	4.34347	5.02661	5.32276	5.94038	9.96169	19.9282	42.2173		4.36563	5.24188	3.7355	3.39907	3.40459	3.53112	3.86162	4.69563	8.27957		5.3552	4.68937	3.57468	3.40966	3.33836	3.38127	3.56783	4.34743	6.39671		6.17382	4.32261	3.50395	3.40317	3.49461	3.66232	4.14161	5.83848	10.0784
					5.43603		6.24712	4.43304	4.36881	5.06088	5.36233	5.98741	10.0628	20.0955	42.2501		4.36608	5.24203	3.73528	3.4001	3.40903	3.53983	3.87806	4.75709	8.61261		5.35523	4.69052	3.57423	3.41038	3.3386	3.38676	3.57825	4.38591	6.60792		6.17388	4.32363	3.50409	3.40397	3.49951	3.67356	4.16153	5.94784	10.4885
					5.44323		6.29631	4.45707	4.39503	5.096	5.40281	6.03492	10.1648	20.2621	42.2797		4.36658	5.2422	3.73529	3.40105	3.41358	3.54905	3.89494	4.82271	8.96308		5.35523	4.6912	3.574	3.41073	3.33887	3.39268	3.58898	4.42628	6.8324		6.17418	4.32447	3.50407	3.40515	3.5046	3.68475	4.18136	6.06323	10.9182
					5.45043		6.34643	4.48197	4.42214	5.13204	5.44425	6.08292	10.2678	20.4282	42.3056		4.36711	5.24239	3.73546	3.40195	3.41823	3.55866	3.91206	4.89257	9.3303		5.35534	4.69139	3.57406	3.41071	3.3394	3.39894	3.59988	4.46855	7.0698		6.17466	4.32515	3.50398	3.40666	3.50986	3.69591	4.20101	6.18444	11.3666
					5.45763		6.39726	4.50768	4.4501	5.16907	5.48671	6.13145	10.3714	20.5941	42.3272		4.3676	5.2426	3.73576	3.40286	3.42293	3.56854	3.9292	4.96676	9.71337		5.3557	4.69108	3.57434	3.41041	3.34039	3.40543	3.61078	4.51271	7.3196		6.17526	4.32572	3.50392	3.40841	3.51523	3.70703	4.2204	6.31117	11.8323
					5.46483		6.44862	4.53417	4.47886	5.20714	5.53023	6.18067	10.4757	20.7601	42.3445		4.36801	5.24287	3.73607	3.40385	3.42764	3.57854	3.94617	5.04525	10.1112		5.35637	4.69033	3.57478	3.40997	3.34208	3.41203	3.62151	4.55875	7.58114		6.17588	4.32618	3.50394	3.41027	3.52063	3.71814	4.23947	6.44308	12.3137
					5.47204		6.5004	4.56141	4.50836	5.24627	5.57482	6.23079	10.5806	20.9266	42.3576		4.36832	5.24318	3.73632	3.40491	3.43227	3.58857	3.96285	5.12793	10.5226		5.35735	4.68921	3.57527	3.40953	3.34457	3.41858	3.6319	4.60654	7.85364		6.17644	4.32652	3.5041	3.41207	3.52595	3.72928	4.2582	6.5798	12.8091
					5.47924		6.55262	4.58937	4.53857	5.28646	5.62044	6.28206	10.6859	21.0938	42.3671		4.36857	5.24353	3.73645	3.406	3.43674	3.59849	3.97916	5.21458	10.9461		5.35857	4.68788	3.57566	3.40919	3.34782	3.42495	3.64184	4.6559	8.13604		6.17692	4.3267	3.50443	3.41368	3.53116	3.7405	4.27654	6.72095	13.3164
					5.48644		6.60536	4.61805	4.56943	5.32767	5.66695	6.3347	10.7915	21.2615	42.3733		4.36879	5.24392	3.7364	3.40704	3.44097	3.60826	3.99503	5.30492	11.38		5.35991	4.68646	3.57587	3.40902	3.35169	3.43108	3.65129	4.7066	8.42716		6.17731	4.32673	3.50491	3.41494	3.53624	3.75178	4.29449	6.86612	13.8335
					5.49364		6.65876	4.64742	4.60091	5.36985	5.71426	6.3889	10.8975	21.4295	42.3764		4.36896	5.2443	3.73617	3.40794	3.44498	3.61783	4.0104	5.3986	11.8226		5.36119	4.68515	3.57583	3.40913	3.35594	3.43695	3.66024	4.75839	8.72569		6.17768	4.32663	3.50552	3.41578	3.54117	3.76309	4.31207	7.01486	14.3578
					5.50084		6.713	4.67739	4.63297	5.41294	5.76229	6.4447	11.0039	21.5977	42.3764		4.36906	5.24462	3.73579	3.40864	3.44883	3.62716	4.02525	5.4952	12.2719		5.36229	4.68408	3.57549	3.40954	3.36031	3.44266	3.66877	4.81108	9.03026		6.17811	4.32637	3.50615	3.41613	3.54595	3.77432	4.32936	7.16668	14.8869
					5.50804		6.76827	4.708	4.66563	5.45686	5.81102	6.50212	11.1109	21.7655	42.3734		4.36907	5.24485	3.73527	3.4091	3.45258	3.63624	4.03955	5.59428	12.7257		5.36315	4.68338	3.57489	3.41023	3.36453	3.44828	3.67694	4.8645	9.3395		6.17871	4.32596	3.50674	3.41603	3.55059	3.78533	4.34644	7.32093	15.4182
					5.51524		6.82473	4.73928	4.69896	5.5015	5.86049	6.56106	11.2185	21.9327	42.3676		4.36892	5.24496	3.73465	3.40927	3.45625	3.64503	4.05328	5.69537	13.1818		5.36372	4.68313	3.57414	3.41106	3.36837	3.45389	3.68487	4.91846	9.65191		6.1795	4.3254	3.50719	3.41552	3.55516	3.79598	4.36325	7.47689	15.9488
					5.52244		6.88244	4.77129	4.73303	5.5468	5.91072	6.62135	11.327	22.0986	42.359		4.36858	5.24495	3.73402	3.40911	3.45985	3.65346	4.06631	5.79793	13.6379		5.36408	4.68339	3.57338	3.41187	3.37165	3.45947	3.69256	4.97279	9.96597		6.18048	4.32478	3.50749	3.41474	3.5597	3.80607	4.37968	7.63367	16.4757
					5.52964		6.94132	4.80405	4.7679	5.59276	5.96178	6.68277	11.4365	22.2626	42.3477		4.36801	5.24487	3.73344	3.40865	3.46338	3.6615	4.07853	5.90153	14.0915		5.36432	4.68413	3.57272	3.41255	3.37438	3.46494	3.70001	5.02725	10.2802		6.18156	4.32417	3.5077	3.41386	3.56421	3.81547	4.3955	7.79039	16.996
					5.53684		7.00121	4.83752	4.80362	5.63945	6.01367	6.74511	11.5472	22.4243	42.3339		4.36724	5.24479	3.73303	3.40795	3.46687	3.66913	4.0898	6.00579	14.5403		5.36458	4.68525	3.5723	3.41307	3.37666	3.4702	3.70713	5.08167	10.593		6.1826	4.32367	3.50786	3.41303	3.56863	3.824	4.41048	7.94615	17.5067
					5.54404		7.06192	4.87165	4.84024	5.68696	6.06651	6.80823	11.6591	22.5837	42.3178		4.36638	5.24479	3.73285	3.40713	3.47031	3.67639	4.10008	6.11044	14.9818		5.36507	4.6866	3.57219	3.41342	3.37861	3.47512	3.71381	5.13583	10.9029		6.18351	4.32332	3.50801	3.41232	3.57283	3.8316	4.42433	8.10012	18.0052
					5.55124		7.12332	4.90643	4.87775	5.73529	6.12035	6.87197	11.7719	22.741	42.3001		4.36552	5.24486	3.73294	3.40626	3.47368	3.68332	4.10941	6.21518	15.4137		5.36588	4.68801	3.57243	3.41359	3.3804	3.47956	3.71994	5.18954	11.2083		6.1842	4.32311	3.50818	3.41176	3.57669	3.83824	4.43677	8.25157	18.4889
					5.55844		7.18529	4.94189	4.91618	5.78442	6.17529	6.93626	11.8856	22.8968	42.2808		4.36476	5.24498	3.73333	3.40539	3.47689	3.68991	4.11781	6.31965	15.834		5.36703	4.68932	3.57303	3.41359	3.38212	3.48341	3.72539	5.24249	11.5074		6.18466	4.32306	3.50839	3.41129	3.58013	3.84399	4.4475	8.39989	18.9555
					5.56564		7.2478	4.97808	4.95553	5.83431	6.23135	7.00101	12	23.0515	42.2601		4.36418	5.24511	3.73402	3.40453	3.47986	3.69618	4.12537	6.4234	16.2406		5.36844	4.69042	3.57394	3.4135	3.38387	3.48659	3.73005	5.2944	11.7986		6.18493	4.32315	3.50869	3.41083	3.58312	3.8489	4.45636	8.54451	19.4029
					5.57284		7.31093	5.01509	4.99579	5.88493	6.28852	7.06623	12.115	23.2057	42.2381		4.36383	5.24522	3.73496	3.40369	3.48256	3.7021	4.13213	6.52593	16.6319		5.3699	4.69127	3.57501	3.41344	3.38566	3.48912	3.73394	5.34499	12.0802		6.18511	4.32335	3.50911	3.4103	3.58568	3.85306	4.46332	8.68502	19.8292
					5.58004		7.37488	5.05298	5.03698	5.93631	6.3468	7.132	12.2305	23.36	42.2145		4.36372	5.24525	3.73605	3.40295	3.48499	3.70763	4.13813	6.6267	17.0063		5.37119	4.69182	3.57607	3.41359	3.38747	3.49119	3.73708	5.39404	12.3509		6.18534	4.32361	3.50963	3.40964	3.58788	3.8565	4.46854	8.82105	20.2331
					5.58724		7.43985	5.09185	5.07909	5.98843	6.40614	7.19844	12.3467	23.515	42.1895		4.36378	5.24517	3.73722	3.40238	3.48722	3.7127	4.14339	6.72516	17.3625		5.37212	4.69213	3.57697	3.41401	3.38923	3.49298	3.73957	5.44141	12.6097		6.18573	4.32387	3.51025	3.40883	3.58981	3.85927	4.47223	8.95225	20.6134
					5.59444		7.50607	5.13178	5.12215	6.04129	6.46647	7.26568	12.4635	23.6709	42.1628		4.36392	5.24496	3.73832	3.40203	3.48932	3.71717	4.14788	6.82068	17.6994		5.3725	4.69223	3.57762	3.4147	3.39088	3.49466	3.74148	5.48693	12.8557		6.18632	4.32404	3.51094	3.40793	3.5916	3.86138	4.47466	9.0782	20.9693
					5.60164		7.57375	5.17279	5.16616	6.0949	6.52773	7.33379	12.581	23.8272	42.1344		4.36406	5.24467	3.73926	3.40195	3.49132	3.72092	4.15151	6.91265	18.016		5.3722	4.69219	3.57798	3.41561	3.39236	3.4963	3.74289	5.53045	13.0884		6.18708	4.32407	3.5117	3.40704	3.59335	3.86283	4.47612	9.19838	21.2999
					5.60884		7.64306	5.21485	5.21114	6.14939	6.58982	7.40282	12.6995	23.9834	42.1039		4.36419	5.24442	3.73998	3.40216	3.49325	3.72382	4.15412	7.00056	18.3117		5.3712	4.69204	3.57803	3.41664	3.39367	3.49792	3.74388	5.5718	13.3072		6.18786	4.32394	3.5125	3.4063	3.59511	3.86363	4.47682	9.31218	21.6048
					5.61604		7.71415	5.2579	5.25712	6.20491	6.65267	7.47278	12.8188	24.1388	42.0716		4.36435	5.24429	3.7404	3.40266	3.49513	3.72587	4.15554	7.08403	18.5859		5.3696	4.69179	3.57783	3.41766	3.39479	3.49951	3.74454	5.6109	13.5122		6.18848	4.32367	3.51329	3.40581	3.59685	3.86376	4.47692	9.41907	21.8839
					5.62324		7.78705	5.30182	5.30409	6.26161	6.71617	7.54364	12.9389	24.2932	42.0375		4.36463	5.24433	3.74054	3.40343	3.49697	3.72708	4.15568	7.16287	18.8382		5.36762	4.69143	3.57754	3.41849	3.39573	3.501	3.74493	5.64768	13.7032		6.18878	4.3233	3.51404	3.40563	3.59851	3.86328	4.47648	9.51865	22.1372
					5.63044		7.86169	5.3465	5.35207	6.31952	6.78034	7.61529	13.0597	24.4461	42.0018		4.36512	5.24448	3.74042	3.4044	3.49874	3.72757	4.15447	7.23695	19.0684		5.36557	4.69099	3.57735	3.41897	3.39648	3.50229	3.7451	5.68212	13.88		6.18863	4.3228	3.51471	3.40571	3.59995	3.86226	4.47543	9.61066	22.3648
					5.63764		7.93787	5.39187	5.40105	6.37859	6.84528	7.68756	13.181	24.5975	41.9644		4.36586	5.24468	3.74012	3.40543	3.50037	3.72743	4.15201	7.30619	19.2766		5.36372	4.6905	3.57741	3.41895	3.39707	3.5032	3.74504	5.71416	14.0425		6.18801	4.32221	3.51527	3.40598	3.60108	3.86083	4.47362	9.69496	22.5666
					5.64484		8.01539	5.43792	5.45096	6.43876	6.9111	7.76035	13.3027	24.7473	41.9253		4.36688	5.24487	3.7397	3.40637	3.50179	3.72672	4.1484	7.37054	19.4629		5.36226	4.68999	3.57776	3.41841	3.39752	3.50357	3.74475	5.74373	14.1904		6.18698	4.32154	3.51569	3.40632	3.60181	3.85909	4.47087	9.7715	22.743
					5.65204		8.09405	5.48471	5.50176	6.50002	6.97797	7.83363	13.4248	24.8958	41.8845		4.36813	5.24501	3.73926	3.4071	3.5029	3.72556	4.14382	7.42998	19.6277		5.36129	4.68947	3.57835	3.41737	3.39789	3.50333	3.7442	5.77084	14.3237		6.18573	4.32082	3.51594	3.4066	3.60209	3.85712	4.46697	9.84036	22.8943
					5.65924		8.17373	5.53235	5.5534	6.56235	7.04598	7.90747	13.5474	25.0432	41.8421		4.36949	5.24505	3.73889	3.40751	3.50366	3.72404	4.13851	7.48452	19.7715		5.36079	4.68897	3.57906	3.41592	3.39814	3.50252	3.74334	5.79558	14.4424		6.1845	4.32009	3.51599	3.40671	3.60189	3.85498	4.46179	9.9018	23.0207
					5.66644		8.25424	5.58096	5.60582	6.62574	7.11523	7.98203	13.6703	25.1901	41.7983		4.37083	5.24498	3.73865	3.40756	3.50409	3.72226	4.13268	7.53414	19.8949		5.36073	4.68851	3.57974	3.41419	3.39829	3.50126	3.7421	5.81806	14.5468		6.18351	4.31933	3.51591	3.40661	3.60124	3.85267	4.45526	9.95616	23.1226
					5.67364		8.33549	5.63064	5.659	6.69019	7.18585	8.05752	13.7936	25.3366	41.7528		4.37199	5.24482	3.73861	3.40728	3.5042	3.72021	4.12653	7.57878	19.9985		5.36097	4.68808	3.58025	3.41232	3.39833	3.49965	3.74038	5.83835	14.6372		6.18294	4.31853	3.5157	3.40632	3.60017	3.8502	4.44743	10.0037	23.2005
					5.68084		8.41744	5.68151	5.71286	6.75567	7.2579	8.13415	13.9171	25.4826	41.7055		4.37286	5.24465	3.73874	3.40672	3.50405	3.71785	4.12021	7.6184	20.0829		5.36136	4.68772	3.58048	3.41047	3.39828	3.49781	3.73814	5.85647	14.7141		6.18286	4.31766	3.51537	3.40589	3.59879	3.84752	4.43838	10.0448	23.2548
					5.68804		8.50017	5.73369	5.76739	6.82223	7.33138	8.21215	14.0406	25.628	41.6562		4.37334	5.24454	3.73901	3.40599	3.50361	3.71513	4.11382	7.65301	20.1487		5.36172	4.68742	3.58034	3.40873	3.39816	3.49583	3.7353	5.87246	14.7779		6.18325	4.31676	3.5149	3.40539	3.59715	3.84455	4.4282	10.0795	23.2864
					5.69524		8.58392	5.7872	5.82259	6.88992	7.40613	8.29168	14.164	25.7724	41.6049		4.37344	5.24454	3.73935	3.40521	3.50289	3.71202	4.10745	7.68281	20.1963		5.36198	4.68715	3.57983	3.40715	3.39794	3.49385	3.73179	5.88644	14.8294		6.18399	4.31587	3.51424	3.40487	3.59532	3.84119	4.41702	10.1079	23.2962
					5.70244		8.66896	5.84207	5.8785	6.95879	7.48196	8.37277	14.2871	25.9158	41.5516		4.3732	5.24466	3.73966	3.40449	3.50185	3.70855	4.10107	7.70802	20.2265		5.36215	4.68692	3.57902	3.40576	3.3976	3.49198	3.72763	5.89855	14.869		6.18491	4.31504	3.51341	3.40431	3.59333	3.83734	4.40503	10.1305	23.2856
					5.70964		8.75555	5.89827	5.93521	7.02882	7.55871	8.45533	14.41	26.0581	41.4964		4.37275	5.24485	3.73987	3.4039	3.50049	3.70474	4.09462	7.72894	20.24		5.36234	4.68672	3.57808	3.40455	3.39709	3.49028	3.72286	5.90898	14.8971		6.18581	4.31433	3.51253	3.40374	3.59121	3.83294	4.39243	10.1475	23.2561
					5.71684		8.84393	5.95575	5.99288	7.09991	7.63625	8.5392	14.5325	26.1993	41.4392		4.3722	5.24501	3.73994	3.40351	3.49883	3.70063	4.08806	7.74587	20.2376		5.36264	4.68659	3.57714	3.40356	3.39643	3.4887	3.71764	5.91784	14.9143		6.18655	4.31377	3.51167	3.40317	3.58902	3.82799	4.37935	10.1593	23.2091
					5.72404		8.93428	6.01451	6.05164	7.17199	7.71446	8.62421	14.655	26.3395	41.38		4.3717	5.24506	3.73988	3.40334	3.49689	3.69624	4.08132	7.7591	20.22		5.36317	4.68659	3.57628	3.40286	3.39566	3.48718	3.71208	5.92526	14.9209		6.18707	4.31342	3.51091	3.40266	3.58683	3.8225	4.36588	10.1659	23.1463
					5.73124		9.02674	6.07451	6.11163	7.24502	7.79325	8.71022	14.7778	26.4786	41.3193		4.37129	5.24489	3.73976	3.4034	3.49473	3.69161	4.07442	7.76892	20.1881		5.36402	4.68669	3.57552	3.40257	3.39487	3.48566	3.70629	5.93134	14.9174		6.18734	4.31328	3.5103	3.4022	3.58469	3.8165	4.35203	10.1679	23.0695
					5.73844		9.12131	6.13569	6.17296	7.31903	7.87259	8.79713	14.9016	26.6172	41.2573		4.37105	5.24445	3.73967	3.40368	3.49241	3.68684	4.06731	7.77559	20.1427		5.36519	4.6868	3.57489	3.40276	3.39411	3.48406	3.70033	5.93614	14.9047		6.1874	4.3134	3.5099	3.4018	3.58259	3.81001	4.33783	10.1655	22.9802
					5.74564		9.21793	6.19798	6.23567	7.39413	7.95255	8.88489	15.0266	26.7554	41.1944		4.37097	5.24372	3.73971	3.40413	3.4901	3.68198	4.05993	7.77929	20.0852		5.36664	4.68679	3.57437	3.40344	3.39345	3.4824	3.69427	5.93968	14.8835		6.18737	4.31376	3.50974	3.40149	3.5805	3.80312	4.32336	10.1592	22.88
					5.75284		9.31644	6.26132	6.29981	7.47041	8.03331	8.97346	15.1534	26.8935	41.1305		4.37106	5.24275	3.73991	3.40471	3.48792	3.67703	4.05215	7.78018	20.0167		5.36826	4.68656	3.57398	3.40458	3.39287	3.48067	3.68816	5.94188	14.8547		6.18736	4.31432	3.50982	3.4013	3.57837	3.79601	4.3087	10.1493	22.7702
					5.76004		9.41665	6.32569	6.36539	7.54799	8.11505	9.06292	15.2821	27.0314	41.0654		4.37126	5.24164	3.74026	3.40533	3.48601	3.67197	4.0439	7.77838	19.9384		5.36987	4.6861	3.57373	3.40604	3.39236	3.47885	3.68204	5.94265	14.8192		6.1875	4.31505	3.51005	3.40124	3.57617	3.78882	4.2939	10.1362	22.6518
					5.76724		9.51837	6.39108	6.43238	7.62699	8.19794	9.15334	15.4126	27.1685	40.9994		4.37146	5.24048	3.74069	3.40591	3.48439	3.66672	4.03515	7.77407	19.8515		5.37128	4.68536	3.57362	3.40767	3.39185	3.47695	3.6759	5.94189	14.778		6.18783	4.31593	3.51027	3.40127	3.57386	3.78169	4.27896	10.1199	22.5257
					5.77444		9.62148	6.45753	6.50074	7.70758	8.28212	9.24478	15.5447	27.3041	40.9324		4.37158	5.23936	3.74107	3.40634	3.48302	3.66123	4.02595	7.7674	19.7571		5.37238	4.68435	3.57367	3.40932	3.39125	3.47502	3.6697	5.93957	14.732		6.18829	4.31693	3.51034	3.40134	3.57143	3.7747	4.26397	10.101	22.3931
					5.78164		9.72587	6.52506	6.57049	7.78982	8.36773	9.33723	15.678	27.4378	40.8646		4.37152	5.23836	3.74125	3.40654	3.48178	3.65554	4.0163	7.75861	19.6564		5.37302	4.68308	3.57394	3.41076	3.3905	3.4731	3.66341	5.93576	14.6818		6.18878	4.31798	3.51012	3.40133	3.56881	3.76784	4.24905	10.0796	22.2547
					5.78884		9.83155	6.59378	6.64166	7.87373	8.45485	9.43071	15.8119	27.569	40.7958		4.37129	5.23757	3.74107	3.40645	3.48052	3.64971	4.00621	7.74789	19.5509		5.37323	4.68167	3.57449	3.4118	3.38954	3.47124	3.65705	5.93066	14.628		6.18919	4.31897	3.50957	3.4012	3.56594	3.76112	4.23435	10.0563	22.1114
					5.79604		9.93859	6.66378	6.71431	7.9592	8.54356	9.52526	15.9457	27.6976	40.726		4.3709	5.23705	3.74041	3.40606	3.47914	3.64382	3.99572	7.73541	19.4414		5.37305	4.68028	3.57535	3.41231	3.3884	3.46943	3.65067	5.92448	14.571		6.18943	4.31981	3.50869	3.40093	3.56281	3.75451	4.21991	10.0312	21.9641
					5.80324		10.0471	6.73514	6.78853	8.04605	8.63389	9.62093	16.0788	27.8233	40.6552		4.37044	5.2368	3.73927	3.4054	3.47756	3.63798	3.98493	7.72136	19.3286		5.3726	4.67911	3.57648	3.41229	3.38711	3.46759	3.64431	5.91751	14.511		6.18945	4.32039	3.50757	3.40052	3.55945	3.74798	4.20572	10.0046	21.8132
					5.81044		10.157	6.80795	6.86435	8.13402	8.7259	9.71774	16.211	27.9462	40.5834		4.36997	5.23678	3.73777	3.40459	3.47571	3.63229	3.97397	7.70594	19.2126		5.37204	4.67827	3.57779	3.41185	3.38579	3.46568	3.63801	5.91002	14.4485		6.18922	4.32069	3.50633	3.39996	3.55594	3.74141	4.19173	9.97686	21.6592
					5.81764		10.2684	6.88223	6.9418	8.22296	8.8196	9.8156	16.3419	28.0668	40.5102		4.36962	5.23692	3.73608	3.40376	3.47357	3.62688	3.96295	7.68932	19.0935		5.37152	4.67779	3.5791	3.41114	3.38457	3.46361	3.63179	5.90227	14.3835		6.18877	4.32065	3.50507	3.39924	3.55232	3.73475	4.17794	9.94818	21.5026
					5.82484		10.3814	6.95803	7.02083	8.31271	8.91497	9.91441	16.4718	28.1857	40.4352		4.36941	5.23716	3.73442	3.40309	3.47115	3.62185	3.95195	7.67168	18.9713		5.37118	4.67765	3.58023	3.41033	3.38358	3.46135	3.62567	5.89446	14.3165		6.18818	4.32027	3.50391	3.39836	3.54859	3.72798	4.16437	9.9189	21.3437
					5.83204		10.4959	7.03535	7.10137	8.40328	9.01195	10.0141	16.601	28.3037	40.3583		4.36941	5.23743	3.73297	3.40271	3.46857	3.61723	3.94101	7.65327	18.846		5.37108	4.67782	3.58106	3.40953	3.38286	3.45889	3.61972	5.88676	14.2481		6.1876	4.31956	3.50289	3.39738	3.54472	3.72118	4.15105	9.88916	21.183
					5.83924		10.6122	7.11423	7.18333	8.49469	9.1104	10.1146	16.7302	28.4214	40.2796		4.36957	5.23765	3.73182	3.40276	3.46599	3.61295	3.93016	7.63432	18.7175		5.3713	4.67826	3.58146	3.40885	3.38241	3.45624	3.61404	5.8793	14.1788		6.18715	4.31859	3.50204	3.39635	3.54076	3.71442	4.1379	9.85902	21.0206
					5.84644		10.7302	7.19471	7.26662	8.58713	9.21014	10.2158	16.86	28.5389	40.1994		4.36984	5.23773	3.73105	3.40328	3.46351	3.60891	3.91949	7.61511	18.5862		5.37181	4.67888	3.58135	3.4084	3.38212	3.45342	3.60869	5.87212	14.109		6.18693	4.31744	3.50131	3.39537	3.53673	3.70777	4.12489	9.82854	20.8566
					5.85364		10.85	7.27686	7.3512	8.6809	9.31095	10.3176	16.9911	28.6563	40.1179		4.37014	5.2376	3.73066	3.40424	3.46118	3.60494	3.90907	7.59588	18.4523		5.3726	4.67958	3.58065	3.40828	3.38186	3.45049	3.60375	5.86523	14.0392		6.18692	4.31626	3.50072	3.39444	3.53265	3.70126	4.11199	9.79779	20.6911
					5.86084		10.9719	7.36077	7.43702	8.77635	9.41268	10.42	17.1236	28.7731	40.0356		4.37037	5.23723	3.73061	3.40557	3.45899	3.60092	3.89896	7.57684	18.3166		5.37358	4.68027	3.57948	3.40853	3.38155	3.44753	3.59925	5.85861	13.9698		6.18711	4.31516	3.50025	3.39364	3.52851	3.69489	4.09927	9.76679	20.5243
					5.86804		11.0961	7.44652	7.52409	8.87381	9.51517	10.5232	17.2576	28.8891	39.9526		4.37052	5.23665	3.73078	3.40706	3.45694	3.59678	3.8892	7.55808	18.1801		5.37468	4.68094	3.57801	3.40908	3.38116	3.44462	3.59515	5.85218	13.9009		6.18737	4.3142	3.49989	3.39297	3.52429	3.68865	4.08673	9.73549	20.3564
					5.87524		11.2231	7.53413	7.61241	8.97349	9.61843	10.6273	17.3931	29.0041	39.8692		4.37055	5.23593	3.73108	3.40852	3.45498	3.59245	3.87975	7.53965	18.0439		5.37584	4.68163	3.57649	3.40982	3.38066	3.44188	3.5914	5.8459	13.8327		6.18763	4.31342	3.49965	3.39253	3.51999	3.68252	4.07439	9.70383	20.1878
					5.88244		11.3529	7.62362	7.70208	9.07547	9.72261	10.7327	17.5295	29.1178	39.7854		4.37052	5.23519	3.73136	3.40974	3.45309	3.58793	3.87058	7.52153	17.9088		5.37702	4.68236	3.57516	3.41064	3.38005	3.43933	3.58789	5.83977	13.7648		6.18784	4.31283	3.49958	3.39233	3.5157	3.67649	4.06221	9.67177	20.0188
					5.88964		11.4857	7.71498	7.79319	9.17971	9.82797	10.8396	17.6663	29.23	39.701		4.3705	5.23449	3.73156	3.41055	3.45117	3.5832	3.86164	7.50364	17.7753		5.37814	4.68316	3.57422	3.41147	3.37937	3.43694	3.58451	5.83378	13.6973		6.18799	4.31246	3.49973	3.39231	3.51157	3.67052	4.05016	9.63941	19.8496
					5.89684		11.6215	7.80815	7.88581	9.28606	9.93489	10.9481	17.8027	29.3405	39.6152		4.37064	5.23386	3.73165	3.41086	3.44919	3.57832	3.85283	7.48587	17.6436		5.37916	4.68397	3.57378	3.41223	3.3787	3.43469	3.58111	5.82796	13.6298		6.18806	4.31232	3.50017	3.39237	3.50772	3.6646	4.03831	9.60689	19.6807
					5.90404		11.7601	7.90306	7.98002	9.39437	10.0438	11.0583	17.9384	29.4492	39.5272		4.37097	5.23336	3.73161	3.4106	3.44713	3.57338	3.84408	7.46807	17.5135		5.37998	4.68476	3.57391	3.41284	3.37813	3.43251	3.57754	5.82231	13.5623		6.18809	4.31234	3.5009	3.39239	3.50426	3.65875	4.02672	9.57437	19.5124
					5.91124		11.9015	7.99968	8.07588	9.50437	10.1549	11.1702	18.0733	29.5562	39.4368		4.37152	5.23297	3.73146	3.40981	3.44503	3.56846	3.8353	7.45016	17.3852		5.38053	4.68544	3.57462	3.41318	3.37777	3.43034	3.5737	5.81682	13.4949		6.18808	4.31241	3.50189	3.39229	3.50123	3.65302	4.01542	9.542	19.3453
					5.91844		12.0456	8.09794	8.17344	9.61577	10.2683	11.2837	18.2076	29.6619	39.3441		4.37227	5.23267	3.73119	3.40857	3.443	3.56365	3.82643	7.43211	17.2586		5.38076	4.68594	3.57575	3.41319	3.37762	3.42813	3.56959	5.81157	13.4277		6.18805	4.31242	3.50303	3.39204	3.49862	3.64749	4.00442	9.50993	19.1801
					5.92564		12.1923	8.19788	8.27277	9.72832	10.3839	11.3987	18.3416	29.7664	39.2499		4.37314	5.23238	3.7308	3.40707	3.44114	3.55898	3.81749	7.41394	17.1336		5.38064	4.68612	3.57708	3.41291	3.37766	3.42582	3.56524	5.80657	13.3608		6.18799	4.31232	3.50416	3.39162	3.4964	3.6422	3.99366	9.47824	19.0171
					5.93284		12.3416	8.2995	8.37387	9.84186	10.5013	11.5151	18.4755	29.8701	39.1547		4.37409	5.23202	3.73033	3.4055	3.43953	3.55445	3.80856	7.39573	17.01		5.38021	4.68591	3.57836	3.41242	3.37781	3.42337	3.56077	5.80184	13.2945		6.18786	4.31209	3.50516	3.39102	3.49451	3.63713	3.9831	9.44704	18.8566
					5.94004		12.4935	8.40281	8.47667	9.95631	10.6203	11.6328	18.6096	29.973	39.0594		4.37503	5.23151	3.72983	3.40402	3.43823	3.55005	3.79974	7.37757	16.888		5.37953	4.68527	3.57938	3.41178	3.37805	3.42075	3.55626	5.79733	13.2292		6.18755	4.31174	3.50595	3.39025	3.49287	3.6322	3.9727	9.41641	18.6989
					5.94724		12.648	8.50775	8.58116	10.0717	10.7404	11.7515	18.7443	30.0752	38.9646		4.37592	5.23084	3.72934	3.4027	3.43722	3.54577	3.79113	7.35954	16.7678		5.37868	4.68426	3.58002	3.411	3.37834	3.41793	3.55177	5.79298	13.1649		6.18697	4.31129	3.50646	3.38937	3.49137	3.62731	3.96241	9.38637	18.5438
					5.95444		12.8054	8.61428	8.68729	10.1879	10.8613	11.8716	18.8796	30.1773	38.8708		4.37669	5.23007	3.72885	3.40162	3.43645	3.5416	3.78278	7.3418	16.6495		5.37778	4.683	3.58022	3.41009	3.37858	3.41496	3.54729	5.78875	13.1019		6.18602	4.3108	3.50662	3.38847	3.48997	3.62239	3.95216	9.35692	18.3914
					5.96164		12.9657	8.72234	8.79508	10.3051	10.9827	11.993	19.0159	30.2795	38.7782		4.37729	5.22926	3.72833	3.40081	3.43578	3.53751	3.77476	7.3245	16.5336		5.37695	4.68163	3.57998	3.40908	3.37867	3.41188	3.5428	5.78471	13.0401		6.18473	4.31042	3.50644	3.38765	3.48864	3.61737	3.94188	9.32807	18.2415
					5.96884		13.1291	8.83195	8.90452	10.4234	11.1047	12.1159	19.1532	30.3821	38.6866		4.37778	5.22851	3.72773	3.40031	3.43509	3.53345	3.7671	7.3078	16.42		5.37632	4.68034	3.57933	3.40803	3.37848	3.40877	3.53828	5.78094	12.9795		6.18322	4.31026	3.50592	3.38696	3.4874	3.61221	3.93152	9.29984	18.0942
					5.97604		13.2953	8.94313	9.01555	10.5431	11.2275	12.2403	19.2913	30.4848	38.5951		4.37821	5.22794	3.72701	3.4001	3.43426	3.52939	3.75983	7.29181	16.3089		5.37593	4.67926	3.57839	3.40696	3.3779	3.40567	3.5337	5.7775	12.9199		6.18163	4.31042	3.50513	3.38646	3.48626	3.60689	3.92115	9.27226	17.949
					5.98324		13.4642	9.05594	9.12817	10.6645	11.3517	12.3663	19.4302	30.5871	38.5031		4.37861	5.2276	3.72614	3.40013	3.43318	3.52531	3.75293	7.27655	16.2001		5.37584	4.67849	3.57735	3.40588	3.37689	3.40265	3.52906	5.77452	12.8614		6.18013	4.31088	3.50419	3.38615	3.4852	3.60146	3.91084	9.24529	17.806
					5.99044		13.6357	9.17051	9.24236	10.7879	11.4775	12.4938	19.57	30.6885	38.4099		4.37899	5.22755	3.72514	3.40032	3.43181	3.52129	3.74637	7.26206	16.0936		5.37601	4.67803	3.57633	3.40477	3.37541	3.39977	3.52434	5.77207	12.8038		6.1789	4.31157	3.50317	3.38609	3.48417	3.59602	3.90074	9.21885	17.6653
					5.99764		13.8093	9.28702	9.35814	10.9136	11.6052	12.6228	19.7106	30.7885	38.3152		4.37934	5.22774	3.72404	3.40062	3.43017	3.51737	3.74016	7.24837	15.9894		5.37643	4.67782	3.57543	3.40365	3.37349	3.39708	3.51964	5.77025	12.7471		6.17813	4.31236	3.50213	3.38629	3.48312	3.59066	3.89099	9.19284	17.5271
					6.00484		13.985	9.40567	9.47551	11.0416	11.735	12.753	19.8521	30.8867	38.2189		4.37965	5.22813	3.72293	3.40099	3.42832	3.51359	3.73433	7.23549	15.8875		5.37711	4.67775	3.5747	3.40264	3.37126	3.39465	3.51505	5.76907	12.6913		6.17797	4.31309	3.50111	3.38677	3.48196	3.58549	3.88166	9.16721	17.3917
					6.01204		14.1623	9.52661	9.59439	11.1721	11.8669	12.8841	19.9941	30.9828	38.121		4.37992	5.22864	3.72188	3.4014	3.42637	3.50992	3.72894	7.22332	15.788		5.37801	4.67774	3.57417	3.40186	3.3689	3.39248	3.51071	5.76842	12.6364		6.17846	4.31361	3.50015	3.38743	3.48058	3.58053	3.87284	9.14195	17.2594
					6.01924		14.3412	9.6499	9.71475	11.305	12.0005	13.0161	20.1362	31.0765	38.0219		4.38018	5.22923	3.72102	3.4018	3.42441	3.50632	3.724	7.21176	15.6904		5.37913	4.67766	3.57388	3.40137	3.36668	3.39059	3.50671	5.7682	12.5828		6.1795	4.31376	3.49933	3.38816	3.4789	3.57578	3.86451	9.11704	17.1303
					6.02644		14.5215	9.77551	9.83662	11.4401	12.1356	13.1486	20.278	31.1682	37.9218		4.38042	5.22978	3.72042	3.40213	3.4225	3.50279	3.71944	7.20065	15.5946		5.3804	4.67748	3.57384	3.40117	3.36481	3.38895	3.50309	5.76825	12.5306		6.18094	4.31346	3.49869	3.38879	3.47686	3.57119	3.8567	9.09253	17.0044
					6.03364		14.7034	9.90327	9.96015	11.5773	12.272	13.2817	20.4193	31.2582	37.8209		4.38061	5.23021	3.72009	3.40237	3.42064	3.49935	3.71516	7.18994	15.5004		5.38175	4.67718	3.57401	3.40119	3.36346	3.38764	3.49981	5.76853	12.4801		6.18258	4.3127	3.49825	3.3892	3.47445	3.56671	3.84936	9.06848	16.8816
					6.04084		14.8869	10.033	10.0855	11.7162	12.4094	13.4154	20.5597	31.3472	37.7192		4.38074	5.23046	3.71995	3.40254	3.41883	3.49602	3.71107	7.17959	15.4076		5.38312	4.67684	3.57429	3.40144	3.36273	3.38664	3.49681	5.76903	12.4312		6.18421	4.31156	3.49804	3.38932	3.47174	3.56228	3.84243	9.04501	16.7619
					6.04804		15.0723	10.1645	10.2129	11.8564	12.5478	13.5499	20.6993	31.4356	37.6163		4.3808	5.2305	3.71992	3.40267	3.41704	3.49277	3.70707	7.16962	15.3161		5.38443	4.67651	3.5746	3.40192	3.36262	3.38597	3.49404	5.7698	12.3842		6.18563	4.31015	3.49805	3.38911	3.46883	3.55788	3.83577	9.02229	16.6453
					6.05524		15.2598	10.2975	10.3424	11.9976	12.6872	13.6855	20.8382	31.5237	37.512		4.38077	5.23037	3.7199	3.40282	3.41527	3.48958	3.70306	7.15998	15.2259		5.38561	4.67628	3.57485	3.40261	3.36305	3.38557	3.49146	5.7709	12.339		6.18666	4.30865	3.4983	3.38861	3.4658	3.55354	3.82931	9.00047	16.5314
					6.06244		15.4497	10.4319	10.4739	12.1393	12.8278	13.8225	20.9765	31.6113	37.406		4.38069	5.23006	3.7198	3.40301	3.41351	3.48653	3.69889	7.15065	15.137		5.38656	4.67613	3.57502	3.40344	3.36386	3.38536	3.48905	5.77238	12.2956		6.18721	4.30721	3.49877	3.38789	3.46277	3.54933	3.82295	8.97972	16.42
					6.06964		15.6419	10.5676	10.6072	12.2814	12.9697	13.9612	21.1143	31.6982	37.2984		4.38054	5.22957	3.7196	3.40329	3.41179	3.48364	3.69447	7.14169	15.0495		5.38721	4.67601	3.57508	3.40434	3.36482	3.38528	3.48679	5.77431	12.254		6.18726	4.30595	3.49941	3.38711	3.45986	3.54535	3.81669	8.96015	16.3107
					6.07684		15.8363	10.7046	10.7422	12.4236	13.113	14.1016	21.2518	31.7842	37.1892		4.3803	5.22894	3.71935	3.40367	3.41014	3.48098	3.68978	7.13321	14.9638		5.38753	4.67583	3.57507	3.40527	3.36568	3.38523	3.48464	5.77665	12.2142		6.18691	4.30496	3.50015	3.38642	3.45719	3.54169	3.81054	8.94185	16.2034
					6.08404		16.0331	10.8428	10.8786	12.5658	13.2577	14.2434	21.3892	31.8686	37.0787		4.38	5.22821	3.71913	3.40411	3.40862	3.47852	3.68489	7.12538	14.8801		5.38756	4.67545	3.575	3.40621	3.36627	3.38511	3.48255	5.77935	12.1759		6.18628	4.30428	3.50087	3.38597	3.45483	3.53842	3.80448	8.9249	16.098
					6.09124		16.232	10.9824	11.0159	12.708	13.4037	14.3865	21.5263	31.9509	36.9674		4.37967	5.22747	3.71908	3.40453	3.40726	3.47617	3.67987	7.11828	14.7986		5.38736	4.67477	3.57493	3.40716	3.36644	3.38479	3.48046	5.78224	12.139		6.18552	4.30391	3.50149	3.38582	3.45281	3.53556	3.79848	8.9093	15.9947
					6.09844		16.4328	11.1233	11.154	12.8504	13.5507	14.5306	21.6632	32.0306	36.8558		4.37939	5.2268	3.71932	3.40486	3.40605	3.47383	3.67479	7.11193	14.7196		5.387	4.67373	3.57491	3.40812	3.36608	3.38419	3.47828	5.78512	12.1036		6.18475	4.30381	3.50194	3.38594	3.45115	3.53308	3.79252	8.895	15.8934
					6.10564		16.6355	11.2656	11.2927	12.9933	13.6989	14.6752	21.7995	32.1076	36.7443		4.37922	5.22624	3.71992	3.40506	3.40493	3.47146	3.6697	7.10626	14.6428		5.38653	4.67232	3.57499	3.409	3.36519	3.38333	3.47595	5.78783	12.0696		6.18414	4.3039	3.50213	3.38623	3.44979	3.5309	3.78661	8.88191	15.7942
					6.11284		16.8397	11.4095	11.4322	13.1371	13.8479	14.8201	21.935	32.1821	36.6335		4.37919	5.22582	3.72089	3.40514	3.40387	3.469	3.66466	7.10126	14.5685		5.38597	4.67065	3.57514	3.40975	3.36383	3.38227	3.47341	5.79035	12.0368		6.18382	4.30411	3.50201	3.38663	3.44864	3.52888	3.7808	8.86986	15.6973
					6.12004		17.0454	11.5549	11.5727	13.2822	13.9978	14.9652	22.0698	32.2547	36.5236		4.37926	5.22559	3.72213	3.40511	3.40283	3.46641	3.65973	7.09689	14.4965		5.38539	4.66889	3.57531	3.41029	3.36214	3.3811	3.47064	5.79281	12.0052		6.18386	4.30437	3.50157	3.38704	3.44762	3.52685	3.77516	8.85869	15.603
					6.12724		17.2525	11.7019	11.7145	13.4292	14.1488	15.1105	22.2042	32.3261	36.4144		4.3794	5.22556	3.72349	3.40502	3.4018	3.46363	3.65497	7.09314	14.427		5.38483	4.66724	3.57542	3.41057	3.36033	3.37986	3.46766	5.79548	11.9745		6.18432	4.30462	3.50085	3.38737	3.44664	3.52469	3.76974	8.84822	15.5113
					6.13444		17.4609	11.8505	11.8579	13.5782	14.3008	15.2565	22.3384	32.3967	36.3055		4.37955	5.22574	3.72479	3.40494	3.4008	3.4607	3.65046	7.08994	14.36		5.38433	4.66592	3.57533	3.41055	3.35858	3.37861	3.46459	5.79859	11.9448		6.18516	4.30484	3.49999	3.38758	3.4457	3.52234	3.76458	8.83834	15.4222
					6.14164		17.6705	12.0006	12.0031	13.7294	14.4542	15.4036	22.4727	32.467	36.1966		4.37968	5.22606	3.7259	3.40493	3.39983	3.45775	3.64622	7.08727	14.2954		5.38391	4.66509	3.57496	3.41026	3.35707	3.37739	3.46156	5.80239	11.9159		6.18637	4.30502	3.4991	3.38764	3.44483	3.51975	3.75972	8.82901	15.3355
					6.14884		17.8813	12.1524	12.1501	13.8829	14.6087	15.5518	22.6075	32.5371	36.0874		4.37976	5.22642	3.72673	3.40504	3.39892	3.45492	3.64234	7.08516	14.2332		5.38363	4.66489	3.57424	3.40974	3.35595	3.37629	3.45871	5.80708	11.8882		6.18784	4.30517	3.49829	3.38762	3.44405	3.51694	3.75521	8.82024	15.2509
					6.15604		18.0931	12.3058	12.2989	14.0384	14.7645	15.7012	22.7429	32.607	35.9781		4.37974	5.22672	3.72728	3.40528	3.39812	3.45237	3.63886	7.0837	14.1732		5.38355	4.66532	3.57318	3.40908	3.35533	3.37534	3.45612	5.81278	11.8616		6.18951	4.30529	3.49765	3.3876	3.44338	3.51391	3.75107	8.81212	15.1681
					6.16324		18.306	12.4609	12.4492	14.1956	14.9213	15.8515	22.8789	32.6762	35.8687		4.37964	5.22687	3.72754	3.4056	3.39748	3.45016	3.63582	7.08305	14.1152		5.38373	4.66628	3.57182	3.40838	3.35522	3.37448	3.45387	5.81952	11.8363		6.19125	4.30536	3.49725	3.38764	3.44284	3.5107	3.74725	8.80474	15.087
					6.17044		18.5198	12.6175	12.601	14.3543	15.079	16.0024	23.0154	32.7441	35.7591		4.37949	5.22678	3.72758	3.40593	3.39702	3.44826	3.6332	7.08327	14.0592		5.38421	4.66758	3.57026	3.4078	3.35559	3.37363	3.45198	5.82714	11.8123		6.19289	4.30542	3.49711	3.3878	3.44245	3.50737	3.74371	8.79822	15.0073
					6.17764		18.7343	12.7756	12.7538	14.514	15.2374	16.1534	23.152	32.8099	35.6494		4.3794	5.22639	3.72748	3.40615	3.39671	3.44661	3.63094	7.08435	14.0049		5.38501	4.66899	3.5686	3.40746	3.35628	3.37276	3.45044	5.83544	11.7897		6.19432	4.30548	3.49728	3.38812	3.44223	3.504	3.7403	8.79266	14.9292
					6.18484		18.9496	12.9351	12.9078	14.6746	15.3963	16.3043	23.2882	32.8728	35.5395		4.37942	5.22566	3.72736	3.40616	3.39651	3.44509	3.62896	7.08626	13.952		5.38612	4.67029	3.56699	3.40748	3.35717	3.37189	3.4492	5.84416	11.7683		6.19542	4.30555	3.49772	3.38858	3.44213	3.50065	3.73689	8.78806	14.8527
					6.19204		19.1655	13.0959	13.0628	14.8356	15.5558	16.4547	23.4236	32.9325	35.4299		4.37956	5.22465	3.72728	3.40594	3.39633	3.44357	3.62715	7.08888	13.9002		5.38751	4.67128	3.56551	3.40787	3.35814	3.37109	3.44822	5.85312	11.7483		6.19617	4.30563	3.49839	3.38916	3.44203	3.49739	3.7334	8.78438	14.7782
					6.19924		19.382	13.2581	13.219	14.9971	15.7157	16.6045	23.5577	32.9889	35.3205		4.37979	5.22349	3.72724	3.40548	3.39615	3.44188	3.62537	7.09209	13.8496		5.38911	4.6718	3.56427	3.40857	3.35908	3.3704	3.44748	5.86225	11.7293		6.19656	4.30568	3.49918	3.38981	3.44183	3.49429	3.7298	8.78149	14.7062
					6.20644		19.5992	13.4215	13.3764	15.1591	15.8763	16.7539	23.6904	33.0421	35.2116		4.38004	5.22236	3.72717	3.40482	3.39597	3.43992	3.62349	7.09572	13.8003		5.39078	4.67176	3.56334	3.40947	3.35991	3.3698	3.44695	5.87155	11.7111		6.19664	4.30571	3.5	3.39043	3.44148	3.4914	3.72614	8.77928	14.6372
					6.21364		19.817	13.5862	13.5352	15.3217	16.0376	16.9036	23.8217	33.0925	35.1032		4.38026	5.22137	3.72699	3.40397	3.39579	3.43764	3.62138	7.09962	13.7524		5.39243	4.67117	3.56277	3.41043	3.36058	3.36927	3.4466	5.88107	11.6937		6.19647	4.3057	3.5008	3.39095	3.44096	3.48875	3.72251	8.77767	14.5715
					6.22084		20.0355	13.7519	13.6954	15.4851	16.1998	17.0541	23.9519	33.1405	34.9953		4.38042	5.22064	3.72659	3.40298	3.39559	3.43511	3.61903	7.10366	13.7062		5.39395	4.67011	3.56253	3.41135	3.36106	3.3688	3.44636	5.89089	11.677		6.19612	4.30571	3.50153	3.39131	3.4403	3.48637	3.71899	8.77668	14.5095
					6.22804		20.2549	13.9186	13.8572	15.6496	16.3629	17.2059	24.0812	33.1867	34.8878		4.38049	5.22023	3.72593	3.40194	3.39534	3.43251	3.61645	7.10784	13.6618		5.39529	4.66877	3.56262	3.41207	3.36137	3.36842	3.44616	5.90111	11.6612		6.19568	4.30573	3.50218	3.39146	3.43946	3.48424	3.71563	8.77635	14.451
					6.23524		20.4753	14.0865	14.0204	15.8152	16.5268	17.3591	24.2099	33.2316	34.7807		4.38048	5.2202	3.72505	3.40099	3.39501	3.43005	3.6137	7.11222	13.619		5.39637	4.66732	3.56297	3.41248	3.36153	3.36809	3.44592	5.91184	11.6465		6.19519	4.30576	3.50268	3.39139	3.43844	3.48231	3.71252	8.77673	14.396
					6.24244		20.6969	14.2556	14.185	15.9822	16.6912	17.5141	24.3381	33.276	34.6739		4.38041	5.22059	3.72405	3.4003	3.39461	3.42796	3.61087	7.11691	13.5782		5.39711	4.66596	3.56351	3.41254	3.36157	3.36774	3.44562	5.92316	11.6332		6.19467	4.30577	3.50299	3.39108	3.43726	3.48051	3.70972	8.77791	14.3441
					6.24964		20.9196	14.4259	14.3507	16.1503	16.856	17.6708	24.4659	33.3201	34.5672		4.38033	5.22129	3.72307	3.39997	3.39418	3.4264	3.60811	7.12205	13.5394		5.39746	4.66486	3.56417	3.41228	3.36151	3.36727	3.4452	5.93507	11.6213		6.19408	4.30578	3.50305	3.39059	3.43596	3.47875	3.70727	8.78003	14.2947
					6.25684		21.143	14.5975	14.5177	16.3194	17.0209	17.8292	24.5935	33.3643	34.4601		4.38031	5.22215	3.72223	3.40003	3.39377	3.42539	3.60556	7.12778	13.5027		5.39746	4.66412	3.56487	3.41176	3.36141	3.36662	3.44461	5.9475	11.6112		6.19341	4.30584	3.50287	3.39	3.43457	3.47701	3.70516	8.78319	14.2473
					6.26404		21.3671	14.7705	14.6859	16.4895	17.1859	17.9893	24.7211	33.4088	34.3521		4.38035	5.22298	3.72168	3.40044	3.39341	3.42491	3.60339	7.13423	13.4678		5.39714	4.66382	3.56553	3.4111	3.36131	3.3658	3.44383	5.96042	11.6029		6.19262	4.30596	3.50245	3.38938	3.43316	3.47525	3.70332	8.78738	14.2013
					6.27124		21.5915	14.945	14.8554	16.6601	17.3508	18.1506	24.8486	33.4534	34.243		4.38043	5.22364	3.72157	3.40117	3.39313	3.42485	3.60169	7.14149	13.4348		5.39656	4.66394	3.56612	3.41033	3.36133	3.36484	3.4429	5.97374	11.5965		6.19174	4.30613	3.50181	3.38884	3.43176	3.4735	3.7017	8.79253	14.1562
					6.27844		21.8159	15.1211	15.026	16.831	17.5158	18.3129	24.9761	33.4977	34.1324		4.3805	5.2241	3.72194	3.40213	3.39293	3.425	3.60053	7.1496	13.4034		5.39578	4.66441	3.56659	3.40955	3.36149	3.36377	3.44189	5.98739	11.592		6.19079	4.30629	3.50096	3.38843	3.43042	3.47176	3.70028	8.79849	14.1118
					6.28564		22.0399	15.2986	15.1977	17.0021	17.681	18.4757	25.1034	33.5411	34.0202		4.38051	5.22433	3.72278	3.40319	3.39282	3.42514	3.59991	7.15851	13.3736		5.39486	4.66507	3.56692	3.40886	3.36187	3.36266	3.44092	6.00132	11.5891		6.18983	4.3064	3.49991	3.3882	3.42927	3.47004	3.69905	8.80523	14.0678
					6.29284		22.263	15.4773	15.3707	17.1735	17.8468	18.6391	25.2307	33.583	33.9067		4.38044	5.22433	3.72394	3.4042	3.39278	3.42503	3.59983	7.16817	13.3454		5.39396	4.66576	3.56714	3.40834	3.36245	3.36156	3.44006	6.01547	11.5875		6.18893	4.30642	3.49871	3.38811	3.42836	3.46833	3.698	8.81277	14.0244
					6.30004		22.485	15.6569	15.5448	17.3454	18.0135	18.8027	25.3579	33.6225	33.7924		4.38029	5.2241	3.72517	3.405	3.39278	3.42453	3.6002	7.17847	13.3189		5.39318	4.66633	3.56725	3.40807	3.36321	3.36054	3.43937	6.02983	11.5869		6.1882	4.30635	3.49742	3.38814	3.4277	3.46668	3.69702	8.82114	13.9818
					6.30724		22.706	15.8373	15.72	17.5184	18.1818	18.9663	25.485	33.6592	33.6776		4.3801	5.22368	3.72621	3.40557	3.39273	3.4236	3.60087	7.18929	13.294		5.39262	4.66668	3.56732	3.4081	3.36404	3.35966	3.43891	6.04442	11.5872		6.18773	4.30617	3.49613	3.38825	3.42726	3.46512	3.69605	8.83033	13.9402
					6.31444		22.9263	16.0183	15.8962	17.6929	18.3517	19.1297	25.6116	33.6927	33.5625		4.37992	5.22316	3.72691	3.40595	3.39252	3.4223	3.60165	7.20049	13.2705		5.39228	4.66677	3.56742	3.40841	3.3648	3.35898	3.43871	6.05929	11.588		6.18758	4.30585	3.49492	3.38837	3.42695	3.46363	3.69503	8.84027	13.9
					6.32164		23.1461	16.2	16.0733	17.869	18.5235	19.2928	25.7374	33.7227	33.4473		4.37984	5.22264	3.72719	3.40632	3.39203	3.42073	3.60228	7.21195	13.2484		5.39215	4.66671	3.5676	3.409	3.36534	3.35849	3.43876	6.07445	11.5895		6.18777	4.30541	3.49385	3.38843	3.4267	3.46217	3.69397	8.85097	13.8613
					6.32884		23.3658	16.3823	16.2514	18.0469	18.6973	19.4557	25.862	33.7495	33.3319		4.37993	5.22224	3.72703	3.40676	3.39124	3.41906	3.60262	7.22359	13.2277		5.39224	4.66665	3.56791	3.40988	3.36553	3.35821	3.43906	6.08994	11.5914		6.18824	4.3049	3.49296	3.3884	3.42643	3.4607	3.69289	8.86242	13.8246
					6.33604		23.5853	16.5655	16.4304	18.2263	18.8731	19.6184	25.9852	33.7737	33.2162		4.38024	5.222	3.72643	3.40732	3.39016	3.41745	3.60262	7.2354	13.2086		5.39252	4.66677	3.56838	3.41097	3.36527	3.35809	3.43958	6.10575	11.5939		6.18896	4.30445	3.49231	3.38824	3.42609	3.45923	3.69183	8.87455	13.7901
					6.34324		23.8047	16.75	16.6104	18.4068	19.0509	19.7812	26.1072	33.7963	33.0996		4.38075	5.22189	3.72545	3.40806	3.38892	3.41604	3.60226	7.24742	13.191		5.39292	4.6672	3.56901	3.41216	3.36453	3.35813	3.44025	6.12186	11.5971		6.18988	4.30416	3.49193	3.38798	3.42562	3.45778	3.69088	8.88724	13.7579
					6.35044		24.0239	16.9361	16.7913	18.5881	19.2304	19.9442	26.2282	33.8182	32.9816		4.38138	5.22184	3.72422	3.40897	3.38762	3.41495	3.60163	7.25979	13.175		5.39336	4.66803	3.5698	3.4133	3.36337	3.35834	3.44099	6.13819	11.601		6.19088	4.30412	3.4918	3.38767	3.42503	3.45639	3.6901	8.90026	13.7281
					6.35764		24.2428	17.124	16.973	18.7698	19.4112	20.1078	26.3485	33.8401	32.8614		4.38206	5.22181	3.72297	3.40999	3.38638	3.41421	3.60085	7.27267	13.1608		5.39374	4.66922	3.57069	3.41423	3.36193	3.35869	3.44168	6.15469	11.6059		6.19188	4.30435	3.4919	3.38739	3.42432	3.4551	3.6896	8.91344	13.7006
					6.36484		24.4614	17.3137	17.1556	18.9515	19.5927	20.2722	26.4681	33.8622	32.7383		4.3827	5.22174	3.7219	3.41097	3.38532	3.41383	3.60008	7.28624	13.1486		5.39402	4.67067	3.57158	3.41482	3.3604	3.35913	3.44224	6.17135	11.6118		6.19274	4.30482	3.49215	3.38722	3.42355	3.45389	3.6895	8.9267	13.6753
					6.37204		24.6794	17.5049	17.3392	19.133	19.7747	20.4376	26.5875	33.8849	32.6123		4.38321	5.22159	3.72111	3.41167	3.38454	3.4137	3.59955	7.30072	13.1384		5.3942	4.67221	3.57235	3.41501	3.35897	3.35961	3.44265	6.18821	11.6188		6.19336	4.30544	3.49245	3.38727	3.42278	3.45279	3.68986	8.94004	13.6519
					6.37924		24.8965	17.6976	17.5241	19.3147	19.9569	20.6041	26.707	33.9082	32.4833		4.38355	5.22126	3.72061	3.41194	3.38413	3.41371	3.59942	7.31622	13.1303		5.39427	4.67355	3.57291	3.41479	3.35782	3.36004	3.44289	6.20539	11.6268		6.19367	4.30611	3.4927	3.38757	3.42205	3.45185	3.69068	8.95354	13.63
					6.38644		25.1126	17.8914	17.7104	19.4969	20.1394	20.772	26.8269	33.9317	32.3519		4.38368	5.22069	3.72037	3.41167	3.38414	3.41372	3.59977	7.33275	13.1242		5.3943	4.67446	3.5732	3.41423	3.35702	3.36037	3.44301	6.22298	11.6356		6.19363	4.30671	3.49284	3.38812	3.42134	3.4511	3.69193	8.96735	13.6093
					6.39364		25.3277	18.0863	17.8983	19.6802	20.3221	20.9415	26.9473	33.955	32.2187		4.38361	5.21983	3.72036	3.41092	3.38453	3.41352	3.60056	7.35018	13.1196		5.39437	4.67483	3.5732	3.41348	3.35659	3.36049	3.44304	6.24111	11.6453		6.19324	4.30709	3.49284	3.38884	3.42064	3.45054	3.69349	8.98166	13.5894
					6.40084		25.5421	18.2818	18.088	19.865	20.505	21.1126	27.068	33.9771	32.0846		4.3834	5.21875	3.72058	3.40977	3.38517	3.413	3.60166	7.3683	13.1162		5.39457	4.67463	3.57294	3.41269	3.35648	3.36033	3.443	6.25994	11.6556		6.19254	4.30715	3.4927	3.38959	3.41998	3.45012	3.69527	8.99669	13.57
					6.40804		25.756	18.4779	18.2798	20.0515	20.6884	21.2852	27.1884	33.9971	31.9504		4.38313	5.21756	3.72099	3.40834	3.38595	3.41201	3.6029	7.38684	13.1136		5.395	4.67396	3.57248	3.41201	3.3566	3.35985	3.44294	6.27961	11.6665		6.19161	4.30689	3.49245	3.39025	3.41939	3.44975	3.69719	9.01268	13.5511
					6.41524		25.9692	18.6744	18.4739	20.2397	20.8725	21.4591	27.3085	34.0144	31.8168		4.38284	5.21642	3.72155	3.4068	3.38678	3.41055	3.60416	7.40553	13.1116		5.39575	4.67296	3.57189	3.41158	3.35687	3.35903	3.44291	6.30018	11.678		6.1906	4.30637	3.49216	3.39074	3.41891	3.44933	3.69915	9.02982	13.5328
					6.42244		26.1813	18.8716	18.6704	20.4296	21.0576	21.6343	27.4283	34.0288	31.6845		4.38262	5.2154	3.72222	3.40534	3.38762	3.40868	3.60535	7.42416	13.1099		5.39688	4.67178	3.57124	3.41151	3.35721	3.35791	3.44298	6.32161	11.6903		6.18973	4.30572	3.49188	3.39097	3.41857	3.44881	3.70105	9.04821	13.5153
					6.42964		26.3922	19.0696	18.8689	20.6212	21.2439	21.8108	27.5479	34.0404	31.5537		4.38253	5.21453	3.72298	3.40417	3.3884	3.40652	3.60643	7.44264	13.1087		5.39837	4.67061	3.57056	3.41187	3.3576	3.3566	3.44314	6.34379	11.7034		6.1892	4.30508	3.4917	3.39094	3.41838	3.44813	3.70278	9.06789	13.4988
					6.43684		26.6019	19.2684	19.0694	20.8142	21.4313	21.9883	27.6675	34.0498	31.4245		4.38263	5.21383	3.72386	3.40344	3.38908	3.40429	3.60738	7.46099	13.1083		5.40016	4.66958	3.56988	3.41261	3.35803	3.35526	3.44335	6.36654	11.7175		6.18919	4.30461	3.49169	3.39066	3.41836	3.44731	3.70428	9.0888	13.4838
					6.44404		26.8105	19.4681	19.2715	21.0086	21.6196	22.1667	27.7875	34.0578	31.2966		4.38297	5.21331	3.72486	3.40319	3.38966	3.40224	3.60827	7.47939	13.1089		5.40212	4.66877	3.56922	3.41363	3.35856	3.35404	3.44359	6.38974	11.7328		6.18975	4.30439	3.49193	3.39022	3.41853	3.44638	3.70549	9.1108	13.4708
					6.45124		27.0184	19.6687	19.4753	21.2044	21.8089	22.3457	27.9079	34.0653	31.1694		4.38352	5.21297	3.72596	3.40337	3.3901	3.40058	3.60919	7.49806	13.1107		5.40414	4.66818	3.5686	3.41477	3.35925	3.35304	3.44383	6.4133	11.7494		6.19084	4.30444	3.49246	3.38983	3.41886	3.44548	3.70639	9.13374	13.46
					6.45844		27.2254	19.8704	19.6809	21.402	21.999	22.5255	28.0292	34.0732	31.0424		4.38424	5.21278	3.72708	3.40386	3.39044	3.39946	3.61022	7.51728	13.1138		5.40611	4.66779	3.56804	3.41592	3.3601	3.35235	3.44414	6.43719	11.7674		6.19237	4.30476	3.49329	3.38968	3.41929	3.44471	3.707	9.15745	13.4516
					6.46564		27.4315	20.0734	19.8884	21.6017	22.1901	22.706	28.1515	34.0822	30.9155		4.38512	5.21266	3.72813	3.40456	3.39071	3.39898	3.61144	7.53722	13.1182		5.40797	4.66757	3.56757	3.41698	3.36103	3.35199	3.44453	6.46139	11.787		6.19415	4.30527	3.4944	3.38995	3.41972	3.44424	3.70737	9.18185	13.4453
					6.47284		27.6372	20.278	20.0977	21.804	22.3826	22.8875	28.2748	34.0927	30.7887		4.38616	5.21253	3.72904	3.40535	3.39085	3.39913	3.61283	7.558	13.1238		5.40965	4.66753	3.56724	3.41791	3.36193	3.3519	3.44506	6.48594	11.808		6.19599	4.30591	3.49575	3.39067	3.42008	3.44416	3.70762	9.20687	13.4409
					6.48004		27.8428	20.4841	20.3089	22.0093	22.5766	23.07	28.3985	34.1048	30.6622		4.38734	5.21243	3.72975	3.40614	3.39083	3.39986	3.61435	7.57959	13.1301		5.41108	4.66763	3.56711	3.41864	3.36264	3.35203	3.44573	6.51085	11.8302		6.19767	4.30657	3.49728	3.39175	3.42033	3.44449	3.70787	9.23249	13.4379
					6.48724		28.0486	20.6921	20.5224	22.2178	22.7727	23.2535	28.5226	34.1179	30.5362		4.38865	5.21238	3.73023	3.40685	3.3906	3.40105	3.61593	7.60188	13.1369		5.41221	4.66784	3.5672	3.41911	3.36307	3.35223	3.44658	6.53607	11.8534		6.19903	4.30716	3.49889	3.39305	3.42042	3.44515	3.7083	9.25866	13.436
					6.49444		28.2546	20.902	20.7383	22.4298	22.9709	23.4383	28.6468	34.1312	30.4106		4.39004	5.21245	3.73049	3.40745	3.39016	3.40254	3.61749	7.62469	13.1441		5.41298	4.66812	3.56754	3.4193	3.36314	3.35233	3.44761	6.56158	11.8775		6.19997	4.30762	3.50044	3.39436	3.42039	3.44599	3.70905	9.28531	13.4349
					6.50164		28.4606	21.1138	20.9569	22.6456	23.1718	23.6244	28.7711	34.144	30.2851		4.39149	5.21263	3.73051	3.40798	3.38956	3.40416	3.61901	7.64785	13.1515		5.41338	4.66842	3.56809	3.41921	3.36282	3.35221	3.44878	6.58725	11.9022		6.20047	4.30794	3.5017	3.39551	3.42024	3.44681	3.71025	9.3124	13.4343
					6.50884		28.6668	21.3275	21.1782	22.8652	23.3754	23.8118	28.8955	34.1558	30.1595		4.39301	5.21289	3.73031	3.40853	3.38882	3.40573	3.62045	7.6712	13.1594		5.4134	4.66872	3.56879	3.41887	3.36214	3.3519	3.45001	6.613	11.9274		6.20061	4.30812	3.50249	3.3963	3.42004	3.4474	3.71192	9.33987	13.434
					6.51604		28.8733	21.543	21.4022	23.0886	23.5821	24.0009	29.0202	34.1663	30.0333		4.39454	5.2132	3.72995	3.40919	3.38804	3.4071	3.62183	7.69466	13.1679		5.41304	4.66895	3.56956	3.41825	3.36118	3.35149	3.45122	6.63878	11.953		6.20053	4.30819	3.5027	3.39655	3.41991	3.44763	3.71404	9.36768	13.4343
					6.52324		29.0808	21.7603	21.6291	23.3155	23.7919	24.1918	29.1453	34.1754	29.9062		4.39602	5.2135	3.72942	3.41	3.38725	3.40813	3.62321	7.71825	13.1774		5.41238	4.66899	3.57038	3.4173	3.36008	3.35119	3.45229	6.66452	11.979		6.20035	4.3081	3.50229	3.39612	3.41992	3.44747	3.71649	9.39572	13.4354
					6.53044		29.2899	21.9795	21.8589	23.5457	24.0045	24.3848	29.2711	34.1833	29.7777		4.39734	5.21379	3.72872	3.41098	3.38655	3.40873	3.62464	7.74201	13.1881		5.41154	4.6688	3.57124	3.41598	3.35901	3.35116	3.45314	6.69028	12.0052		6.20019	4.30783	3.50127	3.39505	3.42011	3.44691	3.71916	9.4239	13.4378
					6.53764		29.5013	22.2007	22.0919	23.779	24.2198	24.5802	29.3979	34.1902	29.6476		4.39843	5.21403	3.72785	3.41204	3.38601	3.40884	3.62619	7.76608	13.2001		5.41075	4.66834	3.57219	3.41434	3.35804	3.35147	3.45367	6.71618	12.0318		6.20009	4.30738	3.49979	3.39352	3.42047	3.44608	3.72188	9.45221	13.442
					6.54484		29.7158	22.4241	22.3281	24.015	24.4375	24.778	29.526	34.1968	29.5161		4.39924	5.2142	3.72682	3.41308	3.38566	3.40841	3.62788	7.79063	13.2133		5.4102	4.66767	3.57328	3.41251	3.35721	3.3522	3.45391	6.7424	12.0589		6.20009	4.30679	3.49799	3.3918	3.42091	3.44508	3.72457	9.48076	13.4481
					6.55204		29.9337	22.65	22.5676	24.2536	24.6574	24.9783	29.6555	34.2034	29.3837		4.3998	5.2143	3.72568	3.41396	3.38549	3.40746	3.62972	7.81583	13.2278		5.41008	4.66688	3.57457	3.41064	3.35653	3.35331	3.45393	6.76913	12.0866		6.20019	4.30611	3.4961	3.39013	3.42137	3.44409	3.72714	9.50971	13.4564
					6.55924		30.1554	22.8787	22.8101	24.4946	24.8796	25.1813	29.7866	34.2107	29.2513		4.40016	5.2144	3.72448	3.41458	3.38548	3.40608	3.63172	7.84186	13.2434		5.4105	4.66607	3.57608	3.40889	3.35596	3.35472	3.45392	6.79652	12.1153		6.20041	4.3054	3.49435	3.3887	3.42177	3.44328	3.72956	9.53923	13.4667
					6.56644		30.381	23.1106	23.056	24.7379	25.1041	25.387	29.9195	34.2188	29.1199		4.40036	5.21452	3.72328	3.41485	3.38557	3.40447	3.63387	7.86884	13.2599		5.41149	4.66533	3.57775	3.40739	3.35556	3.35622	3.45408	6.82464	12.1448		6.20074	4.3047	3.49292	3.38755	3.42206	3.4428	3.73188	9.56944	13.4789
					6.57364		30.6105	23.3457	23.3053	24.9836	25.3311	25.5954	30.0544	34.2281	28.9899		4.40047	5.21472	3.72213	3.41476	3.38569	3.40287	3.63616	7.89684	13.2775		5.41297	4.66476	3.57948	3.40633	3.35535	3.35757	3.45455	6.85348	12.1755		6.20111	4.30405	3.49194	3.38675	3.4222	3.44274	3.73423	9.60039	13.4924
					6.58084		30.8441	23.5841	23.5586	25.2323	25.561	25.8062	30.1918	34.2388	28.8613		4.40055	5.21494	3.72112	3.41434	3.38581	3.40154	3.63855	7.9259	13.296		5.41478	4.66442	3.58112	3.40587	3.35538	3.35858	3.45542	6.88297	12.2074		6.20151	4.30351	3.49148	3.38631	3.42218	3.44307	3.7367	9.63206	13.5069
					6.58804		31.0817	23.8258	23.8162	25.4846	25.7946	26.0193	30.3322	34.2513	28.7338		4.40063	5.21517	3.7203	3.41368	3.38587	3.40062	3.641	7.95594	13.3155		5.41676	4.66432	3.58254	3.40604	3.35567	3.35916	3.45672	6.91297	12.2405		6.20192	4.30318	3.49147	3.38618	3.422	3.44373	3.73943	9.6644	13.5218
					6.59524		31.3237	24.071	24.0784	25.7415	26.0328	26.2347	30.4762	34.2658	28.607		4.40072	5.21529	3.71967	3.4129	3.38585	3.40024	3.64351	7.98676	13.3362		5.4187	4.66443	3.58362	3.40676	3.35621	3.35933	3.45845	6.94332	12.2745		6.20241	4.30305	3.49187	3.38626	3.42175	3.4446	3.74249	9.69737	13.537
					6.60244		31.5705	24.32	24.3458	26.0036	26.2766	26.4528	30.6241	34.2827	28.4801		4.40078	5.21524	3.71918	3.41216	3.38572	3.40042	3.64615	8.01811	13.3581		5.42046	4.66463	3.58422	3.40788	3.35701	3.35923	3.46054	6.97389	12.3093		6.20298	4.30314	3.49256	3.38643	3.42153	3.44558	3.74596	9.73087	13.5524
					6.60964		31.8228	24.5731	24.619	26.2719	26.527	26.6737	30.7759	34.3021	28.3527		4.40081	5.21496	3.71876	3.41159	3.38547	3.40115	3.64898	8.04969	13.381		5.42198	4.66479	3.58431	3.40917	3.35807	3.35896	3.46288	7.00463	12.3446		6.20363	4.30343	3.49348	3.38661	3.42139	3.44656	3.7499	9.76486	13.5679
					6.61684		32.0815	24.8308	24.8987	26.5478	26.7851	26.8979	30.9319	34.3242	28.2245		4.40078	5.21446	3.71836	3.41128	3.38513	3.40235	3.65204	8.08124	13.4049		5.42324	4.6648	3.58388	3.41048	3.3593	3.35867	3.4653	7.03552	12.3801		6.2043	4.30394	3.49454	3.38684	3.42137	3.44739	3.75432	9.79936	13.5838
					6.62404		32.3474	25.0938	25.1857	26.8328	27.0515	27.126	31.0924	34.349	28.0951		4.40072	5.21377	3.71802	3.41125	3.38476	3.40383	3.6553	8.11259	13.4296		5.42427	4.66462	3.58306	3.41164	3.36052	3.35847	3.46767	7.06657	12.4157		6.20495	4.30472	3.49566	3.38717	3.42149	3.44797	3.75921	9.83445	13.6001
					6.63124		32.6217	25.363	25.4807	27.1283	27.3267	27.359	31.258	34.3767	27.9649		4.40068	5.21297	3.7178	3.4115	3.38443	3.40539	3.65878	8.14363	13.4551		5.42511	4.66424	3.58194	3.41255	3.36158	3.3584	3.46993	7.09786	12.4514		6.20555	4.30577	3.49673	3.38768	3.42169	3.44825	3.76444	9.87033	13.617
					6.63844		32.9052	25.6395	25.7842	27.4356	27.6113	27.5981	31.4292	34.4075	27.8345		4.40074	5.21213	3.71771	3.41193	3.38419	3.40683	3.66248	8.17437	13.4812		5.42579	4.66374	3.58064	3.41311	3.36235	3.3585	3.4721	7.12952	12.4871		6.20606	4.30712	3.49771	3.38838	3.42198	3.44825	3.76987	9.90715	13.6345
					6.64564		33.1988	25.9239	26.0972	27.7554	27.9056	27.8446	31.6064	34.4414	27.7046		4.40097	5.21134	3.71776	3.41245	3.3841	3.40801	3.66635	8.2049	13.508		5.42634	4.66321	3.57923	3.4133	3.3628	3.35876	3.47424	7.16172	12.5231		6.20642	4.30865	3.49853	3.38923	3.42231	3.44799	3.77542	9.94496	13.6526
					6.65284		33.5035	26.217	26.4207	28.0886	28.21	28.0996	31.7898	34.4782	27.5756		4.40143	5.21067	3.71801	3.41291	3.38418	3.40886	3.67035	8.23537	13.5355		5.42678	4.66272	3.57775	3.41324	3.36296	3.35914	3.4764	7.19458	12.5594		6.20652	4.31027	3.49919	3.39013	3.42264	3.44758	3.78097	9.98367	13.6711
					6.66004		33.8206	26.5191	26.7556	28.4353	28.5244	28.3639	31.9801	34.5179	27.4477		4.40211	5.21017	3.71847	3.41321	3.38447	3.40933	3.67435	8.26596	13.5636		5.42711	4.66239	3.57628	3.41303	3.36289	3.35965	3.4786	7.22813	12.5961		6.20635	4.31184	3.49965	3.39103	3.42293	3.44709	3.78647	10.0231	13.6898
					6.66724		34.151	26.8309	27.1029	28.796	28.8489	28.638	32.178	34.5604	27.3205		4.403	5.2098	3.7192	3.41329	3.385	3.40948	3.6783	8.2968	13.5923		5.42736	4.66228	3.57491	3.41275	3.36269	3.36025	3.48086	7.2623	12.6331		6.2059	4.31319	3.49988	3.39182	3.4232	3.44665	3.79186	10.063	13.7087
					6.67444		34.4958	27.1528	27.4631	29.1704	29.184	28.9223	32.3842	34.6059	27.1933		4.40401	5.20954	3.72015	3.41314	3.38575	3.4094	3.68215	8.32796	13.6217		5.42754	4.66236	3.5737	3.4125	3.36242	3.36099	3.48315	7.29704	12.6707		6.20528	4.31418	3.49986	3.39243	3.42344	3.44637	3.7971	10.103	13.7279
					6.68164		34.8561	27.4854	27.8369	29.5586	29.5304	29.2171	32.5993	34.6546	27.066		4.40511	5.20931	3.72118	3.41283	3.38664	3.40926	3.68589	8.35944	13.6516		5.42772	4.66256	3.57269	3.41231	3.36223	3.36192	3.48545	7.33228	12.7088		6.20458	4.31468	3.49965	3.39285	3.4237	3.44633	3.80222	10.143	13.7477
					6.68884		35.2326	27.8294	28.2251	29.9605	29.8893	29.5223	32.8233	34.707	26.9381		4.40623	5.20908	3.72214	3.41248	3.38761	3.40925	3.68955	8.39125	13.682		5.428	4.66279	3.57193	3.41226	3.3622	3.36315	3.48774	7.36796	12.7474		6.20391	4.31463	3.49935	3.39316	3.42402	3.44656	3.80725	10.1828	13.7682
					6.69604		35.6263	28.1855	28.6284	30.3765	30.2615	29.8378	33.0567	34.7635	26.8096		4.40738	5.2088	3.7229	3.41223	3.38861	3.40949	3.69317	8.42342	13.713		5.42845	4.663	3.57147	3.4124	3.36241	3.36468	3.48999	7.40398	12.7868		6.20338	4.31408	3.49906	3.39346	3.42446	3.44702	3.8123	10.2224	13.7896
					6.70324		36.0383	28.5548	29.0477	30.8079	30.6481	30.1638	33.3003	34.825	26.6803		4.40852	5.20848	3.72338	3.4122	3.38963	3.41007	3.69685	8.45606	13.7445		5.42914	4.66318	3.5714	3.41272	3.36287	3.36643	3.49218	7.44026	12.827		6.20311	4.31316	3.49888	3.39385	3.42511	3.44765	3.8174	10.2619	13.812
					6.71044		36.4693	28.9383	29.4837	31.2559	31.0503	30.5009	33.5548	34.8922	26.5504		4.40962	5.20813	3.72354	3.41246	3.3907	3.41098	3.7007	8.4893	13.7765		5.43007	4.66331	3.57173	3.41321	3.36356	3.36832	3.49431	7.47674	12.8684		6.20319	4.31203	3.49883	3.39444	3.426	3.44839	3.8226	10.3017	13.8355
					6.71764		36.9206	29.3374	29.9378	31.7224	31.4695	30.8504	33.8211	34.9662	26.4203		4.41064	5.20781	3.72334	3.41303	3.39182	3.41213	3.70479	8.52328	13.8091		5.43123	4.66342	3.57241	3.41384	3.36444	3.37022	3.49642	7.5135	12.911		6.20365	4.31084	3.49897	3.39525	3.42711	3.44913	3.8279	10.342	13.86
					6.72484		37.3931	29.7533	30.4114	32.2089	31.9075	31.2139	34.0997	35.0474	26.2903		4.41156	5.20753	3.72275	3.41389	3.393	3.41341	3.70921	8.55812	13.8423		5.43256	4.66359	3.57335	3.41455	3.36548	3.372	3.4986	7.55063	12.9549		6.20446	4.30977	3.49934	3.39625	3.42833	3.4498	3.8333	10.3832	13.8855
					6.73204		37.8884	30.1872	30.9062	32.7171	32.3657	31.593	34.3911	35.1361	26.1607		4.41235	5.20732	3.72182	3.41491	3.39425	3.4147	3.71398	8.59388	13.8765		5.43401	4.66387	3.57441	3.41532	3.36666	3.37354	3.50098	7.58823	13.0002		6.2055	4.30896	3.49993	3.39737	3.42954	3.45027	3.83879	10.4254	13.9117
					6.73924		38.4079	30.64	31.4237	33.2484	32.8456	31.9893	34.6959	35.2324	26.0313		4.41298	5.20719	3.72069	3.41601	3.39556	3.41588	3.71909	8.63053	13.9116		5.43551	4.66436	3.57549	3.41605	3.36797	3.37474	3.50366	7.62636	13.0464		6.20666	4.30851	3.50071	3.39845	3.43062	3.45051	3.84437	10.4687	13.9383
					6.74644		38.953	31.1126	31.9652	33.804	33.3487	32.4041	35.0151	35.3366	25.9019		4.41338	5.20712	3.71949	3.41702	3.3969	3.41684	3.72447	8.66799	13.9475		5.43699	4.66501	3.57652	3.41667	3.36937	3.37553	3.50668	7.66501	13.0933		6.20779	4.30847	3.50162	3.39934	3.43147	3.45051	3.85005	10.5131	13.9654
					6.75364		39.5254	31.6061	32.5318	34.3846	33.8763	32.8385	35.3496	35.4488	25.7722		4.41359	5.2071	3.71835	3.41784	3.3982	3.41758	3.73001	8.70609	13.9841		5.43836	4.66579	3.57741	3.41709	3.37076	3.37591	3.51006	7.70414	13.1404		6.20883	4.30881	3.5026	3.39993	3.43199	3.45038	3.85588	10.5582	13.9928
					6.76084		40.1263	32.1217	33.1246	34.9909	34.4299	33.2934	35.7	35.5692	25.642		4.4136	5.20713	3.71732	3.41843	3.39934	3.41811	3.73557	8.74465	14.0212		5.43957	4.66658	3.57812	3.41727	3.37207	3.37598	3.51376	7.74368	13.1874		6.20971	4.30946	3.50357	3.40016	3.43215	3.45019	3.86186	10.6039	14.0206
					6.76804		40.7568	32.6609	33.7442	35.6235	35.0105	33.7694	36.0671	35.6983	25.5113		4.41357	5.20718	3.71644	3.41879	3.40022	3.41853	3.74105	8.78347	14.0586		5.44063	4.66731	3.57864	3.41719	3.37316	3.37588	3.5177	7.78349	13.2339		6.21044	4.31033	3.50453	3.40007	3.43196	3.45006	3.86797	10.6496	14.0487
					6.77524		41.4179	33.2251	34.3912	36.2829	35.6188	34.2671	36.4514	35.8368	25.3805		4.41359	5.20724	3.71574	3.41895	3.40073	3.41899	3.74641	8.82248	14.0961		5.44155	4.66793	3.57901	3.41685	3.37397	3.37574	3.52177	7.82341	13.2797		6.21102	4.31131	3.50542	3.39972	3.43154	3.45006	3.87424	10.6954	14.0772
					6.78244		42.11	33.8158	35.0655	36.9699	36.2549	34.7873	36.8538	35.9858	25.2499		4.4138	5.20732	3.71521	3.41892	3.40084	3.41952	3.75165	8.86162	14.1336		5.44232	4.6684	3.57931	3.41628	3.37443	3.37567	3.52582	7.8633	13.3248		6.21156	4.31225	3.50624	3.39927	3.43106	3.45033	3.88066	10.741	14.1059
					6.78964		42.8338	34.4347	35.7675	37.6852	36.9191	35.3313	37.2752	36.1467	25.12		4.41428	5.20744	3.71488	3.41874	3.40055	3.42015	3.75677	8.90092	14.171		5.44297	4.66867	3.57961	3.41557	3.37455	3.37574	3.5297	7.90309	13.3694		6.21214	4.313	3.50695	3.39881	3.43071	3.45099	3.88723	10.7866	14.1351
					6.79684		43.5899	35.0834	36.4976	38.4299	37.6111	35.9009	37.7166	36.3209	24.9911		4.41508	5.2076	3.71473	3.41839	3.39998	3.4209	3.7618	8.94045	14.2081		5.44349	4.66871	3.57999	3.41483	3.37437	3.37601	3.53326	7.94285	13.4139		6.21287	4.3134	3.50756	3.3984	3.4306	3.45207	3.89393	10.8322	14.1647
					6.80404		44.3791	35.7635	37.2566	39.2049	38.3314	36.498	38.1792	36.5095	24.8632		4.41618	5.20788	3.71479	3.41793	3.39924	3.42177	3.76678	8.98031	14.2453		5.44391	4.66852	3.5804	3.41418	3.37398	3.37645	3.53643	7.9827	13.4586		6.21378	4.31334	3.50804	3.39804	3.43078	3.45357	3.90074	10.8781	14.1949
					6.81124		45.2024	36.476	38.0451	40.0113	39.0804	37.1246	38.6639	36.7133	24.7365		4.41752	5.20824	3.7151	3.41738	3.39851	3.4228	3.77173	9.02054	14.2827		5.44426	4.66815	3.58081	3.41372	3.37352	3.37701	3.53919	8.02278	13.5039		6.21487	4.31288	3.50838	3.39773	3.43124	3.45536	3.90763	10.9243	14.2255
					6.81844		46.061	37.2216	38.8639	40.8499	39.8591	37.782	39.1718	36.9328	24.6108		4.41901	5.20871	3.71572	3.41679	3.39792	3.424	3.77668	9.06114	14.3206		5.44461	4.66764	3.58112	3.41346	3.37312	3.37758	3.54164	8.06326	13.55		6.21608	4.3121	3.50859	3.39745	3.43195	3.4573	3.91464	10.971	14.2567
					6.82564		46.9565	38.0007	39.714	41.7217	40.669	38.4709	39.704	37.1678	24.4859		4.42051	5.20923	3.7167	3.41619	3.39763	3.42535	3.78162	9.10207	14.3591		5.44494	4.66706	3.58128	3.4134	3.37294	3.37802	3.5439	8.10426	13.5971		6.21727	4.31119	3.50865	3.39721	3.43289	3.45921	3.92175	11.0182	14.2887
					6.83284		47.8906	38.8133	40.5963	42.6275	41.5117	39.1916	40.2613	37.4181	24.3612		4.42188	5.20975	3.71797	3.41564	3.39772	3.42677	3.78652	9.14332	14.3983		5.44528	4.66647	3.58124	3.41346	3.37307	3.37825	3.54608	8.14592	13.6454		6.21834	4.31032	3.5086	3.39698	3.43397	3.46096	3.92898	11.0658	14.3216
					6.84004		48.865	39.6594	41.512	43.5681	42.3889	39.9434	40.8441	37.683	24.2365		4.42302	5.21024	3.71947	3.41519	3.39823	3.42821	3.79136	9.18493	14.4382		5.44562	4.66595	3.58096	3.41357	3.37355	3.37825	3.54832	8.1883	13.6948		6.2192	4.30971	3.50843	3.3967	3.43509	3.46242	3.93628	11.1138	14.3554
					6.84724		49.8809	40.5386	42.4623	44.5442	43.3021	40.7255	41.452	37.9615	24.1118		4.42389	5.21064	3.72106	3.41493	3.39912	3.42961	3.79615	9.22694	14.4787		5.44603	4.6656	3.5804	3.41365	3.37435	3.37803	3.5507	8.23144	13.7451		6.21979	4.30952	3.50817	3.39638	3.4362	3.46352	3.94367	11.1621	14.3902
					6.85444		50.9386	41.4505	43.4481	45.5561	44.2523	41.5371	42.0845	38.2528	23.9872		4.42445	5.21091	3.72263	3.4149	3.40029	3.43091	3.80096	9.2694	14.5199		5.44655	4.66547	3.5796	3.41362	3.37542	3.37766	3.55332	8.27533	13.7961		6.22015	4.30986	3.50788	3.39608	3.43729	3.46431	3.95112	11.2106	14.4257
					6.86164		52.0375	42.3947	44.4701	46.6038	45.24	42.3776	42.7408	38.5563	23.8628		4.42477	5.21107	3.72403	3.41511	3.40168	3.4321	3.80587	9.31231	14.5617		5.4472	4.6656	3.57867	3.4135	3.37667	3.37728	3.55623	8.31994	13.8476		6.22035	4.3107	3.50755	3.39589	3.43843	3.46486	3.95862	11.2594	14.4619
					6.86884		53.1767	43.371	45.5286	47.687	46.2651	43.247	43.4202	38.8714	23.739		4.42489	5.21113	3.72513	3.41554	3.40319	3.43314	3.81094	9.35563	14.6037		5.448	4.66601	3.57776	3.41331	3.378	3.37698	3.55942	8.36526	13.8995		6.22051	4.31191	3.50725	3.39586	3.43963	3.46531	3.96622	11.3087	14.4987
					6.87604		54.3548	44.3797	46.6238	48.8044	47.3266	44.146	44.1223	39.1979	23.6158		4.42492	5.21118	3.72581	3.41609	3.40477	3.43403	3.81624	9.39931	14.6459		5.4489	4.66667	3.57702	3.41319	3.37933	3.3769	3.56287	8.41125	13.9518		6.22073	4.31329	3.50696	3.39602	3.44085	3.46577	3.97393	11.3585	14.536
					6.88324		55.5702	45.4214	47.7555	49.9544	48.4231	45.0757	44.8471	39.5358	23.4933		4.42491	5.21133	3.72607	3.41666	3.40636	3.43478	3.82174	9.44334	14.6883		5.44987	4.66753	3.57651	3.41331	3.38059	3.37707	3.56656	8.4579	14.0042		6.22105	4.3146	3.50665	3.39631	3.44208	3.46631	3.98182	11.4091	14.5736
					6.89044		56.821	46.4972	48.9229	51.1344	49.5529	46.0377	45.5948	39.8851	23.3714		4.42495	5.21163	3.72592	3.41715	3.40798	3.43546	3.82746	9.48767	14.7309		5.4509	4.66847	3.57625	3.41379	3.38173	3.37754	3.5705	8.50517	14.0567		6.2215	4.31569	3.50626	3.3967	3.44328	3.46699	3.98995	11.4605	14.6114
					6.89764		58.1057	47.6079	50.1249	52.3418	50.7146	47.0332	46.3658	40.2459	23.2502		4.42511	5.2121	3.72548	3.41743	3.40961	3.43615	3.83334	9.53217	14.7739		5.45197	4.66937	3.57622	3.41473	3.3827	3.37827	3.57472	8.55299	14.1093		6.22206	4.31647	3.50575	3.39714	3.44449	3.4678	3.99837	11.5128	14.6495
					6.90484		59.4234	48.7546	51.36	53.5739	51.9069	48.0633	47.161	40.6183	23.1299		4.42544	5.21268	3.72484	3.41742	3.41125	3.43693	3.83934	9.57668	14.8175		5.45304	4.67018	3.5764	3.41612	3.38346	3.37921	3.57917	8.6013	14.1621		6.22267	4.31693	3.50508	3.39759	3.4457	3.46866	4.00708	11.566	14.6877
					6.91204		60.7733	49.9381	52.6265	54.8292	53.1287	49.1286	47.9805	41.0026	23.0102		4.42598	5.21334	3.72407	3.41712	3.41287	3.43782	3.84544	9.62116	14.8615		5.45409	4.6709	3.57674	3.41787	3.38402	3.38024	3.58381	8.65006	14.2151		6.22326	4.31707	3.50427	3.39804	3.44684	3.46948	4.01602	11.6202	14.7262
					6.91924		62.1549	51.1586	53.923	56.1066	54.3788	50.2289	48.8244	41.3992	22.891		4.42672	5.21396	3.7232	3.41654	3.4144	3.43881	3.85162	9.66567	14.906		5.45511	4.67157	3.57718	3.41979	3.38442	3.38125	3.58853	8.69927	14.2683		6.22378	4.31698	3.50336	3.39844	3.44787	3.47015	4.02518	11.6751	14.7649
					6.92644		63.5672	52.4162	55.2484	57.4058	55.6565	51.3639	49.6918	41.8086	22.7719		4.42762	5.21443	3.72226	3.41579	3.41579	3.43992	3.85795	9.71037	14.9509		5.4561	4.6722	3.57763	3.42164	3.3847	3.38218	3.59327	8.74894	14.3216		6.22424	4.31677	3.50243	3.39875	3.44878	3.47068	4.03451	11.7307	14.8038
					6.93364		65.0085	53.7099	56.6015	58.727	56.9607	52.5327	50.5816	42.2311	22.6528		4.42863	5.21463	3.72128	3.41496	3.4169	3.44113	3.86447	9.75541	14.996		5.45709	4.67276	3.578	3.42319	3.38491	3.38297	3.59791	8.79903	14.3749		6.22472	4.31653	3.50153	3.399	3.44957	3.47114	4.04398	11.7868	14.843
					6.94084		66.4769	55.038	57.9808	60.0704	58.2911	53.7339	51.4925	42.6672	22.5332		4.4297	5.21449	3.72027	3.41423	3.41766	3.44245	3.87128	9.80083	15.0412		5.4581	4.67324	3.57825	3.42424	3.38506	3.38359	3.6024	8.84952	14.4285		6.22534	4.31634	3.50078	3.39925	3.45026	3.47165	4.05359	11.8432	14.8823
					6.94804		67.9697	56.3981	59.3847	61.4362	59.6468	54.9655	52.423	43.1168	22.413		4.43079	5.21406	3.71923	3.41371	3.41802	3.4439	3.8784	9.84668	15.0865		5.45912	4.67367	3.57841	3.42464	3.38516	3.38404	3.6067	8.90028	14.4823		6.2262	4.31617	3.50032	3.39958	3.45082	3.47234	4.06331	11.8999	14.9219
					6.95524		69.4839	57.7874	60.8114	62.8243	61.0265	56.2254	53.3722	43.58	22.2916		4.43187	5.21346	3.71814	3.41355	3.418	3.44546	3.88588	9.89304	15.1316		5.46011	4.67405	3.5785	3.42436	3.38523	3.38434	3.61083	8.95123	14.5363		6.22734	4.31596	3.50027	3.40009	3.4512	3.47328	4.07317	11.9569	14.9616
					6.96244		71.0171	59.2033	62.2593	64.2334	62.4286	57.5113	54.339	44.0562	22.1689		4.43292	5.2129	3.71703	3.4138	3.41772	3.44715	3.89371	9.94005	15.1765		5.46103	4.67435	3.57859	3.42343	3.38533	3.38457	3.61485	9.0022	14.5907		6.22875	4.31569	3.50074	3.4008	3.45142	3.47452	4.08317	12.014	15.0015
					6.96964		72.5668	60.6432	63.7264	65.6617	63.8511	58.8212	55.3221	44.5445	22.0451		4.43391	5.21252	3.71593	3.41446	3.41727	3.44892	3.9019	9.9878	15.2215		5.46182	4.67449	3.57867	3.42202	3.38548	3.38481	3.61888	9.05307	14.6454		6.23031	4.31536	3.50171	3.40173	3.45145	3.4761	4.09332	12.0711	15.0417
					6.97684		74.1313	62.1047	65.21	67.1069	65.292	60.1535	56.3204	45.0434	21.9207		4.43488	5.21249	3.71488	3.4155	3.41675	3.45077	3.9104	10.0363	15.2668		5.4625	4.67445	3.57878	3.42036	3.38567	3.38516	3.62301	9.10375	14.7005		6.23192	4.31504	3.50313	3.40281	3.45137	3.47796	4.1036	12.1282	15.0821
					6.98404		75.7084	63.5853	66.7071	68.5663	66.7492	61.5066	57.3326	45.5512	21.7963		4.43588	5.21288	3.71392	3.41681	3.41626	3.45264	3.91911	10.0854	15.3128		5.46305	4.6742	3.57895	3.41879	3.38591	3.38565	3.62732	9.15424	14.7563		6.23345	4.31479	3.50491	3.404	3.45116	3.48004	4.11398	12.1854	15.1229
					6.99124		77.2958	65.0827	68.2149	70.0375	68.2203	62.879	58.3576	46.0661	21.6723		4.43695	5.2137	3.7131	3.41827	3.41589	3.45447	3.92798	10.1351	15.3596		5.46352	4.67384	3.57915	3.41753	3.38619	3.38632	3.6319	9.20469	14.813		6.23478	4.31471	3.50687	3.40523	3.45086	3.48219	4.12448	12.2426	15.1643
					6.99844		78.8906	66.5946	69.7309	71.5186	69.7029	64.2694	59.3933	46.5864	21.549		4.43811	5.21492	3.71243	3.4198	3.41575	3.45621	3.93694	10.1853	15.4072		5.46394	4.67342	3.57934	3.41678	3.38652	3.38721	3.63675	9.25536	14.8705		6.23586	4.31492	3.50881	3.40639	3.45054	3.48431	4.13513	12.2999	15.2062
					7.00564		80.4896	68.1192	71.2527	73.0079	71.1943	65.6766	60.4374	47.1108	21.4268		4.43936	5.21637	3.71203	3.42131	3.41585	3.45779	3.94599	10.2359	15.4556		5.46438	4.67299	3.57943	3.41661	3.38688	3.38834	3.64189	9.3066	14.9289		6.23671	4.31558	3.51048	3.40735	3.45026	3.48633	4.14597	12.3572	15.2488
					7.01284		82.0895	69.6544	72.7774	74.5035	72.6917	67.0986	61.4865	47.6386	21.3058		4.44066	5.21784	3.71192	3.42274	3.41616	3.4592	3.95514	10.2866	15.5045		5.4649	4.67256	3.57936	3.41705	3.38725	3.38972	3.64729	9.35876	14.9882		6.23742	4.31677	3.51165	3.40799	3.45008	3.48822	4.15707	12.4146	15.2918
					7.02004		83.6864	71.1978	74.3019	76.0028	74.192	68.5325	62.5377	48.1695	21.186		4.44199	5.21908	3.7122	3.42405	3.4166	3.46045	3.9643	10.3372	15.5538		5.46558	4.67212	3.57912	3.418	3.38756	3.39128	3.65295	9.41215	15.0482		6.23814	4.31846	3.51221	3.40825	3.45012	3.49001	4.16846	12.4721	15.335
					7.02724		85.2762	72.7467	75.823	77.5018	75.6921	69.9744	63.5881	48.703	21.0669		4.44335	5.21995	3.71287	3.42524	3.41718	3.46159	3.97348	10.3874	15.6032		5.46646	4.67165	3.57869	3.41926	3.38773	3.39296	3.65885	9.46697	15.1088		6.23899	4.32054	3.51216	3.40815	3.45045	3.49169	4.18023	12.53	15.3782
					7.03445		86.8547	74.2986	77.338	78.9954	77.1885	71.4196	64.6354	49.239	20.9482		4.44469	5.22035	3.71398	3.42631	3.41794	3.4627	3.98265	10.4369	15.6525		5.46753	4.67112	3.57813	3.42049	3.3877	3.39466	3.66499	9.5232	15.1699		6.24006	4.32279	3.51157	3.40775	3.45113	3.49331	4.1924	12.5883	15.4212
					7.04165		88.419	75.8513	78.8446	80.4777	78.6774	72.863	65.6777	49.7768	20.8295		4.44602	5.22036	3.71549	3.42728	3.41893	3.46385	3.99181	10.4859	15.7017		5.46882	4.67052	3.57752	3.42138	3.38746	3.3963	3.67131	9.58067	15.2311		6.24135	4.32496	3.51062	3.4072	3.45217	3.49491	4.20493	12.6471	15.4639
					7.04885		89.9671	77.4025	80.3402	81.9431	80.1551	74.2996	66.7131	50.3154	20.7108		4.44735	5.22009	3.71732	3.42817	3.42017	3.46511	4.001	10.5344	15.7509		5.47028	4.66982	3.57702	3.42172	3.38703	3.39782	3.67772	9.63901	15.2922		6.24279	4.32683	3.50948	3.40663	3.45355	3.49653	4.21777	12.7065	15.5061
					7.05605		91.4977	78.9495	81.8222	83.3862	81.6179	75.7251	67.7398	50.8534	20.5922		4.44873	5.21967	3.71934	3.42901	3.42162	3.46654	4.01019	10.5826	15.8002		5.47191	4.66902	3.57677	3.42146	3.38647	3.39913	3.68415	9.69779	15.3528		6.24427	4.32817	3.50839	3.40623	3.45518	3.49827	4.23081	12.7665	15.5479
					7.06325		93.01	80.4889	83.2883	84.8023	83.0618	77.1357	68.7564	51.3892	20.4737		4.45023	5.21926	3.72135	3.42977	3.42325	3.46816	4.01937	10.6308	15.8501		5.47369	4.66818	3.57686	3.42067	3.38588	3.40014	3.69051	9.75661	15.413		6.2457	4.32886	3.50759	3.40612	3.45694	3.50019	4.24396	12.8268	15.5895
					7.07045		94.5034	82.0164	84.7367	86.1878	84.4831	78.5291	69.762	51.9208	20.3552		4.45188	5.21901	3.72316	3.43044	3.42508	3.46998	4.02855	10.6793	15.9009		5.4756	4.66736	3.57734	3.41952	3.38535	3.40085	3.69676	9.81508	15.4727		6.247	4.32889	3.50723	3.40635	3.45873	3.50233	4.25719	12.8873	15.631
					7.07765		95.9768	83.5281	86.1656	87.541	85.8784	79.9038	70.7555	52.4462	20.2369		4.45367	5.21906	3.72464	3.43103	3.42709	3.47195	4.03782	10.7286	15.9526		5.47761	4.66669	3.57821	3.4182	3.38498	3.40129	3.70288	9.87293	15.5318		6.24811	4.32835	3.50739	3.4069	3.46044	3.50471	4.27045	12.9478	15.6727
					7.08485		97.4283	85.0201	87.5733	88.862	87.2451	81.2588	71.7357	52.9637	20.119		4.45554	5.21944	3.72571	3.43153	3.42929	3.47403	4.04724	10.7789	16.0052		5.47971	4.66627	3.57941	3.41701	3.38486	3.40155	3.7089	9.93009	15.5907		6.24906	4.32745	3.50798	3.40769	3.46197	3.50728	4.2837	13.0082	15.7147
					7.09205		98.8547	86.4889	88.9575	90.1523	88.5815	82.5929	72.7006	53.4717	20.0019		4.45744	5.22007	3.7264	3.43194	3.43164	3.47617	4.05689	10.8303	16.0585		5.48187	4.66621	3.58086	3.41619	3.38506	3.40177	3.71485	9.9867	15.6496		6.24995	4.32643	3.50893	3.40866	3.46323	3.51001	4.29698	13.0683	15.7572
					7.09925		100.252	87.9305	90.3163	91.4129	89.8867	83.9046	73.6477	53.9687	19.8858		4.4593	5.22087	3.72678	3.43231	3.43411	3.47838	4.06676	10.8829	16.1121		5.48402	4.66655	3.58237	3.41588	3.38559	3.40207	3.72083	10.0431	15.7087		6.25091	4.32554	3.51008	3.40966	3.46422	3.51281	4.3103	13.1284	15.8002
					7.10645		101.615	89.3413	91.647	92.6437	91.1602	85.1916	74.5747	54.4534	19.7712		4.46106	5.22169	3.72698	3.4327	3.43664	3.48067	4.07689	10.9365	16.1656		5.48608	4.66732	3.58378	3.41609	3.38643	3.40255	3.72695	10.0998	15.7686		6.25209	4.32498	3.51135	3.41054	3.46496	3.51555	4.3237	13.1886	15.8439
					7.11365		102.938	90.7187	92.9471	93.8436	92.4021	86.4508	75.4794	54.9245	19.6585		4.46267	5.22248	3.72719	3.43322	3.43913	3.48306	4.08733	10.9911	16.2187		5.48795	4.66844	3.58491	3.41667	3.38755	3.40326	3.73333	10.1572	15.8292		6.25351	4.32482	3.51264	3.41119	3.46553	3.5181	4.33717	13.2495	15.8883
					7.12085		104.218	92.0614	94.2133	95.0107	93.6126	87.6787	76.3602	55.3807	19.5483		4.46411	5.22317	3.72761	3.43388	3.44154	3.48555	4.09812	11.0464	16.271		5.48955	4.66984	3.58565	3.41745	3.3889	3.40422	3.74	10.2156	15.8908		6.25514	4.32501	3.51387	3.41153	3.46603	3.52038	4.35066	13.3115	15.9335
					7.12805		105.448	93.3692	95.4421	96.1424	94.7919	88.8716	77.2152	55.8207	19.4409		4.46534	5.2237	3.72834	3.43467	3.44373	3.48809	4.10922	11.1024	16.3223		5.4908	4.67139	3.58595	3.41823	3.39042	3.40538	3.74696	10.2751	15.9533		6.25687	4.32546	3.51498	3.41161	3.4665	3.52233	4.36415	13.3748	15.9795
					7.13525		106.624	94.6419	96.6304	97.2351	95.9388	90.0259	78.043	56.2437	19.3365		4.46639	5.22407	3.72936	3.43555	3.44558	3.49063	4.12055	11.1589	16.3729		5.49172	4.673	3.58585	3.41885	3.39207	3.40667	3.7541	10.3357	16.0166		6.25862	4.32602	3.51592	3.41158	3.46701	3.52402	4.37766	13.4398	16.0261
					7.14245		107.743	95.8789	97.7746	98.2847	97.0503	91.1386	78.842	56.6489	19.2349		4.46729	5.22432	3.73057	3.43639	3.44699	3.49309	4.13204	11.2158	16.4228		5.49229	4.67457	3.58542	3.4192	3.39375	3.40798	3.76136	10.3973	16.0802		6.26025	4.32656	3.51669	3.41157	3.46762	3.52553	4.39122	13.5064	16.0734
					7.14965		108.804	97.0791	98.8708	99.2872	98.1219	92.2081	79.6112	57.0363	19.1354		4.46808	5.22451	3.73184	3.43709	3.44785	3.49544	4.14366	11.2732	16.4726		5.4926	4.67598	3.58478	3.41921	3.39538	3.40922	3.76861	10.4598	16.1439		6.26162	4.32695	3.51728	3.41166	3.46839	3.52696	4.40495	13.5742	16.1211
					7.15685		109.806	98.2416	99.9145	100.24	99.1483	93.2342	80.3495	57.406	19.0373		4.4688	5.22472	3.73302	3.43748	3.44815	3.49763	4.15542	11.331	16.5227		5.49281	4.67717	3.58408	3.41892	3.39689	3.41035	3.77582	10.5227	16.2075		6.26262	4.32712	3.51769	3.41195	3.46938	3.5284	4.41892	13.6427	16.1693
					7.16405		110.749	99.3653	100.902	101.141	100.124	94.2179	81.0558	57.758	18.9397		4.46947	5.22501	3.73397	3.43746	3.44794	3.49961	4.16731	11.3891	16.5737		5.49313	4.67811	3.58343	3.4184	3.39815	3.41133	3.78294	10.5859	16.271		6.26324	4.32709	3.51793	3.41249	3.47058	3.52995	4.43324	13.7115	16.2175
					7.17125		111.633	100.449	101.832	101.989	101.046	95.1608	81.7284	58.0922	18.8418		4.47012	5.22541	3.73459	3.43695	3.44734	3.50137	4.1793	11.4475	16.6255		5.49383	4.67879	3.58297	3.41777	3.39912	3.41222	3.79003	10.6491	16.3344		6.2636	4.32695	3.51803	3.41328	3.47198	3.53163	4.448	13.7798	16.2656
					7.17845		112.458	101.489	102.703	102.784	101.911	96.0642	82.3654	58.4079	18.743		4.4708	5.22593	3.73483	3.43606	3.44651	3.50298	4.19133	11.5058	16.6783		5.49505	4.67924	3.58275	3.41712	3.39978	3.41312	3.79713	10.7125	16.3979		6.26383	4.32682	3.51804	3.4143	3.47351	3.53352	4.46324	13.8473	16.3138
					7.18565		113.224	102.483	103.516	103.524	102.718	96.9287	82.9647	58.7042	18.643		4.47156	5.22659	3.73476	3.43498	3.44561	3.50455	4.20339	11.5641	16.7321		5.49685	4.67946	3.58279	3.41656	3.40018	3.41419	3.8043	10.7761	16.4618		6.26413	4.32684	3.51803	3.41544	3.47513	3.53563	4.47896	13.9139	16.362
					7.19285		113.932	103.428	104.273	104.212	103.467	97.754	83.5246	58.9801	18.5421		4.47248	5.22742	3.73452	3.43395	3.44477	3.50622	4.21551	11.6223	16.7866		5.49925	4.67944	3.58307	3.41613	3.40039	3.41554	3.81159	10.84	16.5264		6.26459	4.32708	3.51807	3.41656	3.47678	3.53795	4.49505	13.9796	16.4107
					7.20005		114.582	104.321	104.974	104.846	104.16	98.5386	84.0444	59.2342	18.4407		4.47358	5.22836	3.73427	3.43317	3.44411	3.50804	4.2277	11.6804	16.8416		5.50216	4.67921	3.58351	3.41585	3.40054	3.41728	3.81907	10.9044	16.5919		6.26525	4.32759	3.5182	3.41753	3.47837	3.54046	4.51139	14.0447	16.4598
					7.20725		115.175	105.159	105.622	105.429	104.799	99.2798	84.5237	59.4655	18.3395		4.47487	5.22941	3.73413	3.43283	3.44368	3.51001	4.23996	11.7386	16.8969		5.50547	4.67882	3.58405	3.41575	3.40072	3.41945	3.82676	10.9691	16.6585		6.26618	4.32835	3.51846	3.41829	3.47983	3.54317	4.52787	14.1097	16.5093
					7.21445		115.709	105.94	106.218	105.959	105.386	99.9744	84.963	59.6731	18.2391		4.47636	5.23053	3.73412	3.43302	3.44357	3.51205	4.25228	11.7968	16.9521		5.50897	4.67837	3.58461	3.41585	3.40101	3.42212	3.83465	11.0343	16.7259		6.26739	4.32934	3.51886	3.41879	3.48109	3.54611	4.54437	14.175	16.5591
					7.22165		116.187	106.662	106.764	106.435	105.923	100.619	85.3627	59.8573	18.1403		4.478	5.23169	3.73426	3.43375	3.4438	3.51411	4.26474	11.8552	17.0071		5.51238	4.678	3.58512	3.41617	3.40142	3.42528	3.84273	11.0998	16.7939		6.26886	4.33053	3.51937	3.41904	3.48216	3.54931	4.56082	14.2409	16.6092
					7.22885		116.609	107.325	107.258	106.858	106.408	101.209	85.7233	60.0188	18.0435		4.47976	5.23288	3.73453	3.43492	3.44434	3.5161	4.27744	11.914	17.0619		5.51551	4.67783	3.58551	3.4167	3.40196	3.42889	3.85098	11.1656	16.862		6.27051	4.33187	3.52001	3.41907	3.48307	3.55281	4.57721	14.3079	16.6593
					7.23605		116.978	107.929	107.699	107.227	106.84	101.745	86.045	60.1586	17.9488		4.48155	5.23408	3.73492	3.43633	3.44521	3.51796	4.29055	11.9731	17.1165		5.5182	4.67798	3.58576	3.41741	3.40258	3.43287	3.85942	11.2317	16.93		6.27221	4.33332	3.5207	3.41895	3.48393	3.55656	4.59359	14.3759	16.709
					7.24325		117.293	108.473	108.087	107.54	107.216	102.225	86.3279	60.2775	17.856		4.48331	5.23524	3.73533	3.43773	3.44641	3.51963	4.30422	12.0325	17.1709		5.52044	4.67852	3.58587	3.41831	3.40325	3.43707	3.8681	11.2978	16.9976		6.27388	4.3348	3.52144	3.41874	3.48486	3.56047	4.61008	14.4448	16.7579
					7.25045		117.553	108.96	108.42	107.796	107.534	102.65	86.5712	60.3757	17.7645		4.48498	5.23632	3.73573	3.43892	3.44792	3.52113	4.31859	12.092	17.225		5.52226	4.67951	3.58587	3.41935	3.4039	3.4413	3.87706	11.3641	17.0646		6.27547	4.33627	3.52221	3.41851	3.48596	3.5644	4.62679	14.5142	16.8056
					7.25765		117.757	109.389	108.697	107.995	107.791	103.022	86.7743	60.4529	17.674		4.48657	5.23727	3.73601	3.43978	3.44974	3.52255	4.3337	12.1512	17.2791		5.52372	4.68095	3.58579	3.42048	3.40449	3.4454	3.88632	11.4304	17.1308		6.27697	4.33766	3.52302	3.41828	3.48728	3.56828	4.64386	14.584	16.852
					7.26485		117.903	109.762	108.919	108.138	107.988	103.339	86.9364	60.5081	17.5837		4.4881	5.23806	3.73617	3.44024	3.45185	3.52408	4.34955	12.2101	17.3331		5.52486	4.68272	3.58567	3.42161	3.40505	3.44921	3.89588	11.4969	17.1962		6.27836	4.33892	3.52386	3.41812	3.4888	3.57207	4.66135	14.654	16.8973
					7.27205		117.988	110.078	109.087	108.227	108.125	103.603	87.057	60.5401	17.4934		4.48965	5.23866	3.73624	3.44036	3.45419	3.52588	4.36605	12.2686	17.3871		5.52576	4.68466	3.58554	3.42266	3.40562	3.45261	3.9057	11.5637	17.2611		6.27964	4.34	3.52469	3.41805	3.49049	3.57571	4.6793	14.724	16.9421
					7.27925		118.009	110.338	109.2	108.265	108.203	103.813	87.1361	60.5474	17.4026		4.49128	5.23908	3.73629	3.44024	3.45666	3.52808	4.38302	12.3267	17.4411		5.52651	4.68658	3.58545	3.42357	3.40629	3.45551	3.91572	11.6308	17.3256		6.28085	4.34086	3.52551	3.41814	3.49228	3.57915	4.69774	14.794	16.9866
					7.28645		117.965	110.538	109.261	108.254	108.223	103.969	87.1739	60.5289	17.3114		4.49305	5.23934	3.7364	3.44	3.4592	3.53077	4.40024	12.3846	17.4952		5.52723	4.6883	3.58552	3.42433	3.40706	3.45786	3.92585	11.6984	17.3901		6.28205	4.3415	3.52632	3.41842	3.49414	3.58239	4.71666	14.8639	17.0312
					7.29365		117.853	110.677	109.272	108.196	108.188	104.072	87.1712	60.4838	17.2199		4.49501	5.23953	3.73659	3.4398	3.46169	3.53401	4.41741	12.4428	17.5495		5.528	4.68972	3.58584	3.42494	3.40793	3.4597	3.936	11.7666	17.4548		6.28334	4.34194	3.52712	3.41891	3.49602	3.58549	4.73604	14.9336	17.0763
					7.30085		117.674	110.753	109.231	108.093	108.1	104.119	87.1288	60.4126	17.1284		4.49722	5.23974	3.73688	3.4398	3.46411	3.53779	4.43434	12.5013	17.604		5.52886	4.69076	3.58644	3.42541	3.4089	3.46113	3.94615	11.8356	17.52		6.28483	4.34229	3.52789	3.41965	3.4979	3.58852	4.75584	15.0032	17.1221
					7.30805		117.432	110.766	109.14	107.944	107.962	104.111	87.0472	60.3159	17.0373		4.49963	5.24008	3.73732	3.44012	3.46642	3.542	4.45083	12.5605	17.6586		5.52983	4.69143	3.58733	3.42579	3.40996	3.46232	3.95629	11.9054	17.5857		6.28659	4.34263	3.52864	3.42063	3.49981	3.59157	4.77605	15.0727	17.1687
					7.31525		117.132	110.717	109	107.747	107.774	104.046	86.9263	60.1953	16.9469		4.50221	5.24065	3.73793	3.44085	3.46856	3.54645	4.46681	12.6208	17.713		5.53099	4.69176	3.58847	3.42617	3.41111	3.46348	3.96647	11.9759	17.6522		6.28868	4.34307	3.52936	3.42187	3.50178	3.59464	4.79661	15.1421	17.2162
					7.32245		116.78	110.608	108.81	107.501	107.539	103.925	86.7653	60.0518	16.8573		4.50487	5.24149	3.73874	3.442	3.47055	3.55094	4.48229	12.6823	17.7669		5.53244	4.69185	3.5898	3.42662	3.41237	3.46478	3.97672	12.0472	17.7192		6.29112	4.34365	3.53007	3.4233	3.50392	3.59772	4.8175	15.2113	17.2644
					7.32965		116.381	110.439	108.572	107.204	107.256	103.748	86.5636	59.8863	16.7686		4.50754	5.24256	3.73974	3.44353	3.47238	3.5553	4.4974	12.745	17.8201		5.53429	4.69181	3.59125	3.42722	3.4137	3.4663	3.98713	12.119	17.7868		6.29388	4.34442	3.53083	3.42483	3.50633	3.60083	4.83875	15.2802	17.313
					7.33685		115.939	110.215	108.285	106.855	106.93	103.515	86.3206	59.6991	16.6809		4.51015	5.24382	3.74086	3.4454	3.47409	3.55942	4.51236	12.8088	17.8725		5.5366	4.69174	3.59267	3.42796	3.41506	3.46811	3.99782	12.1911	17.8546		6.29687	4.34533	3.53165	3.42634	3.509	3.60397	4.86035	15.3488	17.362
					7.34405		115.457	109.94	107.948	106.454	106.562	103.228	86.0363	59.4901	16.5938		4.51263	5.2452	3.74201	3.44753	3.47572	3.56328	4.52741	12.8734	17.9241		5.53933	4.69173	3.59394	3.42883	3.41644	3.47021	4.00887	12.2633	17.9224		6.29992	4.34632	3.53255	3.4277	3.51188	3.60718	4.88225	15.4174	17.4111
					7.35125		114.938	109.619	107.562	106.006	106.153	102.89	85.7108	59.2593	16.5072		4.51492	5.24661	3.74312	3.44983	3.47728	3.56686	4.54282	12.9385	17.9752		5.5424	4.69186	3.59489	3.42984	3.41779	3.47255	4.02029	12.3357	17.99		6.30291	4.34728	3.53351	3.42885	3.51483	3.61046	4.90438	15.4862	17.4605
					7.35845		114.381	109.258	107.129	105.513	105.705	102.504	85.3452	59.0068	16.421		4.51699	5.24797	3.74412	3.4522	3.47881	3.57025	4.55871	13.0039	18.026		5.54569	4.69224	3.59545	3.43093	3.41908	3.47506	4.03199	12.4081	18.0571		6.30564	4.34812	3.53448	3.42984	3.51771	3.61379	4.92669	15.5558	17.5098
					7.36565		113.785	108.857	106.649	104.98	105.218	102.074	84.9416	58.7331	16.3351		4.51883	5.24922	3.74495	3.45453	3.48032	3.57354	4.57522	13.0694	18.0772		5.54907	4.6929	3.59561	3.43205	3.42023	3.47766	4.04384	12.4808	18.1239		6.30799	4.34879	3.53542	3.43069	3.52042	3.61715	4.9491	15.6262	17.5591
					7.37285		113.147	108.419	106.125	104.413	104.692	101.606	84.5031	58.4389	16.2497		4.52046	5.25032	3.74553	3.45668	3.48186	3.57684	4.59237	13.1347	18.1291		5.55239	4.69387	3.59541	3.43314	3.42118	3.48023	4.05577	12.5537	18.1905		6.30985	4.34932	3.53625	3.43148	3.52284	3.62055	4.97163	15.6979	17.6082
					7.38005		112.465	107.944	105.558	103.815	104.127	101.104	84.0332	58.1255	16.165		4.52191	5.25127	3.74584	3.45855	3.48344	3.58024	4.61017	13.1996	18.1821		5.55546	4.69513	3.59496	3.43413	3.42191	3.4827	4.06781	12.6273	18.257		6.31116	4.34981	3.53695	3.43228	3.52489	3.624	4.99424	15.7709	17.657
					7.38725		111.737	107.432	104.948	103.188	103.521	100.571	83.5354	57.7944	16.0808		4.52325	5.25214	3.74587	3.46008	3.4851	3.58373	4.62854	13.2643	18.2365		5.55811	4.69664	3.59437	3.435	3.4225	3.48502	4.07998	12.7015	18.3238		6.31196	4.35041	3.53748	3.43323	3.5265	3.62747	5.01693	15.8452	17.7054
					7.39445		110.964	106.881	104.298	102.531	102.872	100.01	83.0127	57.4474	15.9974		4.52452	5.25299	3.74568	3.46127	3.48683	3.5873	4.64735	13.3289	18.2921		5.56021	4.69838	3.59373	3.43574	3.42312	3.48723	4.09231	12.7765	18.3908		6.31235	4.35128	3.53784	3.43442	3.52767	3.63098	5.03968	15.9206	17.7531
					7.40165		110.149	106.292	103.61	101.845	102.179	99.4211	82.4676	57.0858	15.9148		4.5258	5.25382	3.74538	3.46213	3.48865	3.59092	4.66651	13.3935	18.3488		5.5618	4.70032	3.59319	3.43633	3.42389	3.48938	4.10487	12.8521	18.458		6.3125	4.35253	3.53804	3.4359	3.52851	3.63452	5.06258	15.9967	17.8002
					7.40885		109.294	105.662	102.886	101.127	101.441	98.8039	81.9015	56.7106	15.833		4.52722	5.2546	3.74509	3.46274	3.49057	3.59454	4.68596	13.4584	18.4064		5.56297	4.70238	3.59287	3.43675	3.42494	3.49156	4.11773	12.9281	18.5256		6.31259	4.35424	3.53813	3.43764	3.52913	3.63815	5.08577	16.0731	17.8467
					7.41605		108.403	104.992	102.128	100.378	100.661	98.1564	81.3147	56.3217	15.7519		4.52887	5.2553	3.74491	3.46318	3.49259	3.59814	4.70568	13.5235	18.4644		5.56389	4.70448	3.59287	3.43697	3.42638	3.49384	4.13102	13.0042	18.5932		6.3128	4.35641	3.53818	3.43955	3.52963	3.64194	5.10941	16.1493	17.8928
					7.42325		107.477	104.282	101.338	99.5963	99.8417	97.4764	80.7063	55.9185	15.6711		4.53086	5.25592	3.74492	3.4636	3.49471	3.60169	4.72563	13.5891	18.5225		5.56472	4.70653	3.59322	3.43702	3.4283	3.4963	4.14481	13.0803	18.6607		6.31328	4.35897	3.53832	3.44151	3.53013	3.64594	5.1336	16.2252	17.9389
					7.43045		106.519	103.534	100.518	98.7832	98.9874	96.7623	80.0746	55.5005	15.5903		4.53323	5.25651	3.74518	3.46414	3.49689	3.60519	4.74573	13.6549	18.5805		5.56564	4.70853	3.59391	3.43693	3.43072	3.49894	4.15909	13.1565	18.7278		6.31418	4.36178	3.53867	3.44343	3.53071	3.65024	5.15842	16.3004	17.985
					7.43765		105.532	102.751	99.6716	97.94	98.1031	96.0139	79.4176	55.0673	15.5093		4.53598	5.2571	3.74573	3.46488	3.49907	3.60871	4.76587	13.7211	18.6382		5.56684	4.71052	3.5949	3.43674	3.43356	3.5018	4.17373	13.2326	18.7944		6.31555	4.36468	3.53929	3.44517	3.53147	3.65483	5.18391	16.375	18.0311
					7.44485		104.517	101.934	98.8026	97.0691	97.1937	95.2317	78.7342	54.6187	15.4278		4.53913	5.25772	3.74656	3.46586	3.50122	3.6123	4.786	13.7875	18.6956		5.56847	4.7125	3.5961	3.43652	3.43664	3.50485	4.18862	13.3087	18.8606		6.31744	4.36751	3.54021	3.44669	3.53249	3.6597	5.21002	16.4492	18.0773
					7.45205		103.475	101.087	97.9136	96.1733	96.2641	94.4167	78.0241	54.1551	15.3457		4.54267	5.25839	3.74759	3.46702	3.50334	3.61602	4.80608	13.8539	18.7524		5.5706	4.71443	3.5974	3.43633	3.43974	3.50799	4.20362	13.3849	18.9266		6.31976	4.37012	3.5414	3.44791	3.53378	3.6648	5.2367	16.5232	18.1238
					7.45925		102.409	100.211	97.0066	95.2554	95.3185	93.5703	77.2886	53.677	15.263		4.54655	5.25912	3.74874	3.46828	3.5054	3.61988	4.82609	13.9204	18.8083		5.57318	4.71628	3.59868	3.43627	3.44269	3.51115	4.21867	13.4616	18.9927		6.32244	4.37246	3.54284	3.44881	3.53535	3.67006	5.26379	16.597	18.1704
					7.46645		101.319	99.3076	96.0831	94.3176	94.3595	92.6941	76.5301	53.1856	15.1797		4.55067	5.25998	3.74991	3.46952	3.50734	3.62386	4.84602	13.9869	18.8631		5.57606	4.71801	3.59982	3.43643	3.44533	3.51428	4.23375	13.5389	19.0591		6.32541	4.37448	3.54442	3.44947	3.53718	3.67541	5.2911	16.6707	18.2172
					7.47365		100.208	98.3789	95.1438	93.3612	93.3883	91.7908	75.7522	52.6824	15.0956		4.55492	5.26098	3.75107	3.47068	3.50918	3.62793	4.86596	14.0536	18.9167		5.57907	4.71964	3.60072	3.43686	3.44754	3.51735	4.24882	13.617	19.1261		6.32855	4.37617	3.54602	3.44999	3.53923	3.6808	5.31847	16.7442	18.2639
					7.48085		99.0806	97.4273	94.1888	92.3869	92.4043	90.8634	74.9592	52.1692	15.0109		4.55915	5.26214	3.75217	3.47166	3.51092	3.6321	4.88606	14.1205	18.9694		5.58203	4.72119	3.60131	3.43751	3.44924	3.52032	4.26386	13.6959	19.1937		6.33179	4.37751	3.54747	3.45051	3.54143	3.68618	5.34586	16.8177	18.3107
					7.48805		97.9399	96.4551	93.2177	91.3954	91.4066	89.9147	74.1548	51.6478	14.9258		4.56333	5.26339	3.75315	3.47243	3.5126	3.63636	4.90658	14.1876	19.0211		5.5848	4.72267	3.60155	3.43831	3.45041	3.52324	4.27889	13.7756	19.2618		6.33503	4.37856	3.54871	3.45112	3.54372	3.69159	5.37328	16.8912	18.3575
					7.49525		96.7894	95.4644	92.2298	90.3871	90.3948	88.9473	73.3418	51.1197	14.8404		4.56736	5.26472	3.75401	3.47304	3.51431	3.64068	4.92773	14.255	19.072		5.58729	4.72407	3.60144	3.43917	3.45107	3.52611	4.29394	13.8562	19.3303		6.33816	4.37933	3.54971	3.45187	3.54608	3.697	5.40082	16.9648	18.4046
					7.50245		95.6313	94.4573	91.225	89.3624	89.3687	87.9634	72.5217	50.5858	14.755		4.5712	5.26615	3.75475	3.47356	3.51613	3.64504	4.94968	14.3225	19.1225		5.58947	4.72534	3.60104	3.43997	3.45135	3.52899	4.30909	13.9376	19.3991		6.34111	4.37989	3.55055	3.45282	3.54853	3.70245	5.42861	17.0386	18.4517
					7.50965		94.4672	93.4364	90.2041	88.3217	88.3287	86.9657	71.6952	50.0466	14.6695		4.57472	5.26773	3.75542	3.47416	3.51811	3.64946	4.97246	14.3901	19.1734		5.59143	4.72654	3.60049	3.44061	3.45141	3.53194	4.32438	14.0197	19.468		6.3438	4.38036	3.55131	3.45396	3.55113	3.70792	5.45682	17.1128	18.4988
					7.51685		93.2978	92.4046	89.1687	87.2654	87.2751	85.9567	70.8623	49.5029	14.5839		4.57785	5.26955	3.75608	3.47493	3.52026	3.65391	4.99604	14.4578	19.2252		5.59333	4.72768	3.59986	3.44097	3.45146	3.535	4.33984	14.1023	19.5368		6.3462	4.38083	3.55204	3.4553	3.55396	3.71341	5.4856	17.1873	18.5457
					7.52405		92.1233	91.3646	88.1208	86.1943	86.2093	84.9386	70.0227	48.9551	14.4984		4.58058	5.27165	3.7568	3.47596	3.52257	3.65843	5.02032	14.5254	19.2784		5.59538	4.72879	3.59923	3.44102	3.45168	3.53818	4.35553	14.1852	19.6053		6.34829	4.38146	3.55282	3.4568	3.55706	3.71892	5.5151	17.2626	18.592
					7.53125		90.9435	90.3182	87.0624	85.1106	85.1333	83.9127	69.1758	48.4037	14.413		4.583	5.27402	3.75766	3.47724	3.52499	3.663	5.04514	14.593	19.3328		5.59773	4.72984	3.59867	3.44078	3.45224	3.54147	4.37149	14.2683	19.6733		6.35014	4.38237	3.55371	3.45845	3.56044	3.72442	5.54538	17.3385	18.6375
					7.53845		89.7579	89.266	85.9947	84.0172	84.0496	82.8793	68.3214	47.8484	14.3277		4.5852	5.27662	3.75875	3.47875	3.52748	3.66765	5.07028	14.6607	19.3883		5.60049	4.73078	3.5982	3.44035	3.45323	3.54489	4.38778	14.3513	19.7412		6.35181	4.38365	3.55477	3.46018	3.56408	3.72993	5.5764	17.4151	18.6822
					7.54565		88.5662	88.2078	84.9189	82.918	82.9604	81.8389	67.4595	47.2889	14.2427		4.58725	5.27939	3.76018	3.48049	3.52998	3.67237	5.09557	14.7285	19.4448		5.60368	4.73164	3.5979	3.43986	3.4547	3.54847	4.40445	14.4344	19.809		6.35342	4.38539	3.556	3.46199	3.56792	3.73546	5.60805	17.4922	18.7258
					7.55285		87.3688	87.1434	83.8355	81.8171	81.8674	80.7922	66.5911	46.7248	14.1577		4.58919	5.28225	3.76198	3.48241	3.53242	3.67714	5.12089	14.7964	19.5019		5.60728	4.73245	3.59784	3.43943	3.45665	3.55218	4.42153	14.5178	19.8767		6.35511	4.38758	3.55735	3.46385	3.5718	3.7411	5.64019	17.5692	18.7685
					7.56005		86.1665	86.0724	82.7457	80.7176	80.7714	79.7405	65.7175	46.1562	14.0728		4.59111	5.28507	3.76419	3.48445	3.53475	3.68195	5.14623	14.8644	19.559		5.61119	4.73331	3.59806	3.4392	3.45901	3.556	4.43904	14.6012	19.9439		6.35701	4.39011	3.55878	3.46572	3.57556	3.74695	5.67269	17.6458	18.8106
					7.56725		84.9609	84.9937	81.6501	79.6216	79.6726	78.6852	64.84	45.5834	13.9876		4.59308	5.28774	3.76672	3.48649	3.53699	3.6868	5.17169	14.9326	19.6156		5.61526	4.73427	3.59859	3.43927	3.46167	3.55985	4.45694	14.6849	20.0105		6.35921	4.3929	3.56026	3.46756	3.57905	3.75311	5.7054	17.7219	18.8524
					7.57445		83.7536	83.9052	80.5495	78.5301	78.5707	77.6266	63.9599	45.007	13.9022		4.59526	5.29014	3.76948	3.48842	3.53922	3.69176	5.19737	15.001	19.6712		5.61934	4.73535	3.59943	3.43971	3.46445	3.56373	4.47521	14.7687	20.0766		6.36175	4.39579	3.56179	3.46931	3.58215	3.75967	5.7382	17.7973	18.8941
					7.58165		82.546	82.8052	79.4448	77.4436	77.4658	76.5648	63.0784	44.4276	13.8165		4.59771	5.29225	3.77231	3.4902	3.54151	3.69692	5.22334	15.0693	19.7256		5.62326	4.73655	3.60057	3.4405	3.46722	3.56764	4.49379	14.8527	20.1424		6.3647	4.39868	3.56342	3.47089	3.58485	3.76663	5.77097	17.8719	18.9362
					7.58885		81.3396	81.6925	78.3369	76.3616	76.3579	75.4996	62.1968	43.8462	13.7302		4.60044	5.2941	3.77502	3.49185	3.54394	3.70234	5.24967	15.1376	19.7786		5.62698	4.73786	3.60199	3.44156	3.46988	3.57164	4.51264	14.9368	20.2081		6.36805	4.40146	3.56515	3.47225	3.58725	3.77395	5.80371	17.9458	18.979
					7.59605		80.1357	80.5675	77.2275	75.2828	75.2476	74.431	61.3164	43.2638	13.6435		4.60345	5.29572	3.77745	3.4934	3.54655	3.70805	5.27638	15.2057	19.8301		5.63051	4.73928	3.60365	3.44277	3.47239	3.57578	4.53176	15.0208	20.2737		6.37181	4.40407	3.567	3.47334	3.58948	3.78155	5.83647	18.0191	19.0226
					7.60325		78.9356	79.4316	76.1179	74.2054	74.1364	73.3594	60.4382	42.6814	13.5564		4.60671	5.2972	3.77946	3.49485	3.54937	3.71404	5.3035	15.2736	19.88		5.6339	4.74078	3.60545	3.44405	3.47476	3.58005	4.55118	15.1043	20.3393		6.37594	4.40643	3.56891	3.47421	3.59174	3.78933	5.86933	18.092	19.0673
					7.61045		77.7405	78.2864	75.0099	73.1282	73.0259	72.2848	59.5628	42.1	13.4691		4.61027	5.29861	3.78097	3.49621	3.5524	3.72035	5.331	15.3415	19.9282		5.6372	4.74228	3.60729	3.44529	3.477	3.58447	4.57087	15.1872	20.4047		6.38037	4.40853	3.57082	3.47494	3.59415	3.79716	5.90238	18.1651	19.1128
					7.61765		76.551	77.1343	73.9045	72.0513	71.9189	71.2076	58.6903	41.5202	13.3819		4.61411	5.30006	3.78201	3.49754	3.55561	3.72699	5.35884	15.4096	19.975		5.64044	4.74377	3.6091	3.44647	3.47909	3.58907	4.59082	15.2694	20.4703		6.38503	4.41038	3.57267	3.47566	3.59681	3.80485	5.93569	18.2384	19.1592
					7.62485		75.368	75.979	72.8027	70.9763	70.8178	70.1288	57.8208	40.9427	13.2949		4.61819	5.30159	3.78263	3.49896	3.55898	3.73396	5.38696	15.4781	20.0207		5.64371	4.74523	3.61087	3.44755	3.48111	3.59387	4.61097	15.3513	20.5359		6.38987	4.412	3.57437	3.47649	3.59977	3.81223	5.96939	18.3123	19.2061
					7.63205		74.192	74.8249	71.7055	69.9054	69.7246	69.0501	56.9541	40.3674	13.2083		4.62245	5.30326	3.78295	3.50055	3.56247	3.74117	5.41534	15.5472	20.0659		5.64706	4.74672	3.61261	3.44856	3.48312	3.59888	4.63129	15.4333	20.6015		6.39483	4.41341	3.57583	3.47753	3.60304	3.81917	6.00361	18.3867	19.2531
					7.63925		73.0241	73.677	70.6139	68.8404	68.6398	67.9738	56.0904	39.7943	13.1221		4.62681	5.30507	3.78312	3.50232	3.56607	3.74847	5.44398	15.6167	20.1111		5.65056	4.74831	3.6144	3.44956	3.48518	3.60402	4.65174	15.5157	20.6667		6.39982	4.41461	3.57702	3.47885	3.60655	3.82572	6.03841	18.4615	19.2999
					7.64645		71.8654	72.539	69.5296	67.7821	67.5632	66.9023	55.2298	39.2234	13.0365		4.63125	5.30703	3.7833	3.50423	3.56979	3.75572	5.47291	15.6868	20.157		5.65422	4.75006	3.61631	3.45067	3.48734	3.6092	4.67233	15.5991	20.7313		6.40472	4.41567	3.57796	3.48051	3.61015	3.83196	6.07384	18.5367	19.346
					7.65365		70.7172	71.4137	68.4539	66.7309	66.4944	65.8379	54.3725	38.6551	12.9511		4.63576	5.30913	3.78366	3.50619	3.57366	3.76284	5.50215	15.7574	20.2042		5.65807	4.75196	3.61837	3.45199	3.48965	3.6144	4.69306	15.6838	20.7952		6.4094	4.41666	3.57868	3.48249	3.61372	3.83801	6.10989	18.6123	19.3913
					7.66085		69.5811	70.3028	67.3881	65.687	65.433	64.7826	53.5193	38.0899	12.8658		4.64031	5.31136	3.78432	3.50814	3.57772	3.76979	5.53172	15.8282	20.2529		5.6621	4.75401	3.62061	3.45358	3.49215	3.61965	4.7139	15.7703	20.8583		6.41381	4.41766	3.5793	3.48476	3.6172	3.84405	6.14657	18.688	19.4358
					7.66805		68.4581	69.207	66.3327	64.6507	64.3791	63.7379	52.671	37.5285	12.7806		4.64487	5.31374	3.7853	3.51003	3.58203	3.77656	5.56164	15.8988	20.3033		5.66631	4.75615	3.62297	3.45547	3.49488	3.62502	4.73489	15.8585	20.9209		6.41789	4.41875	3.57994	3.48718	3.62058	3.85026	6.18383	18.7636	19.4795
					7.67525		67.3492	68.1265	65.2876	63.6219	63.3326	62.7049	51.8285	36.9714	12.6954		4.64944	5.31623	3.78658	3.51176	3.5866	3.78311	5.59196	15.9689	20.355		5.67069	4.75834	3.62538	3.45764	3.49783	3.63057	4.75606	15.9484	20.9832		6.42167	4.41999	3.5807	3.48966	3.62386	3.85692	6.2216	18.8391	19.5223
					7.68245		66.2548	67.0604	64.2527	62.6002	62.2939	61.6836	50.9924	36.4188	12.6105		4.65403	5.3188	3.78805	3.51329	3.59144	3.78941	5.62273	16.0381	20.4074		5.67517	4.76049	3.62766	3.46001	3.50099	3.63631	4.7775	16.0394	21.0452		6.42515	4.42139	3.58162	3.49209	3.62706	3.86422	6.25978	18.9144	19.5646
					7.68965		65.1749	66.007	63.2274	61.5856	61.2639	60.6739	50.1629	35.8713	12.5257		4.65869	5.32138	3.78964	3.51462	3.59644	3.79553	5.65405	16.1067	20.4596		5.67967	4.76254	3.62966	3.46251	3.50427	3.64221	4.79926	16.1313	21.1072		6.42838	4.42305	3.58275	3.49444	3.63026	3.87225	6.29816	18.9898	19.6066
					7.69685		64.1084	64.9647	62.2111	60.5793	60.2446	59.6753	49.3405	35.3293	12.4415		4.66348	5.32392	3.79125	3.51584	3.60148	3.8016	5.68598	16.1747	20.5107		5.68405	4.76447	3.63122	3.465	3.5076	3.64823	4.82137	16.2235	21.1692		6.43142	4.42502	3.58403	3.49665	3.63356	3.88101	6.33664	19.0652	19.6487
					7.70405		63.0542	63.9322	61.2032	59.5831	59.2376	58.6868	48.5253	34.7934	12.3578		4.66838	5.3264	3.79282	3.51704	3.60641	3.80774	5.71858	16.2424	20.5598		5.68823	4.76629	3.63225	3.46739	3.5109	3.65432	4.84378	16.3159	21.2312		6.43439	4.42737	3.58545	3.49871	3.63707	3.89035	6.37508	19.1404	19.6909
					7.71125		62.0105	62.9089	60.2034	58.5994	58.2441	57.7075	47.7179	34.2636	12.275		4.6734	5.32878	3.79429	3.51835	3.61107	3.81402	5.75187	16.3101	20.6066		5.69214	4.76803	3.63275	3.46959	3.51408	3.66039	4.86647	16.4081	21.2935		6.43739	4.43012	3.58695	3.50059	3.64087	3.90009	6.41347	19.2155	19.733
					7.71845		60.9761	61.895	59.212	57.6296	57.2642	56.7368	46.9191	33.7399	12.1933		4.67854	5.33108	3.79568	3.51984	3.61532	3.82052	5.78586	16.378	20.651		5.69581	4.76975	3.63274	3.47154	3.51709	3.66638	4.88946	16.4998	21.3561		6.44051	4.43329	3.58855	3.50232	3.64501	3.91004	6.45178	19.2903	19.7748
					7.72565		59.9508	60.8911	58.2302	56.6739	56.2974	55.7745	46.1301	33.2223	12.1126		4.68382	5.3333	3.79705	3.52162	3.61906	3.82732	5.82048	16.4465	20.6934		5.69932	4.77151	3.63235	3.47319	3.51996	3.67222	4.91282	16.5907	21.4189		6.4438	4.43686	3.59024	3.50389	3.64953	3.91998	6.49012	19.3647	19.816
					7.73285		58.9348	59.8982	57.2596	55.7322	55.3434	54.8211	45.3516	32.711	12.0328		4.68922	5.33555	3.79846	3.52371	3.62223	3.83452	5.85563	16.5157	20.7345		5.70281	4.77336	3.63175	3.47452	3.52279	3.67793	4.93662	16.6809	21.4817		6.44729	4.44081	3.59201	3.50538	3.65443	3.92973	6.52865	19.4386	19.8566
					7.74005		57.9292	58.9173	56.3019	54.8038	54.4019	53.8777	44.5847	32.2063	11.9539		4.69468	5.33791	3.8	3.5261	3.62493	3.84226	5.89119	16.5857	20.7748		5.70645	4.77531	3.63113	3.47556	3.52567	3.68363	4.96089	16.7702	21.5441		6.45096	4.44502	3.59387	3.50683	3.65968	3.93913	6.56767	19.5118	19.8963
					7.74725		56.9351	57.9493	55.3584	53.8881	53.4728	52.9455	43.8298	31.7086	11.8755		4.70015	5.3405	3.80169	3.52874	3.62728	3.85056	5.92704	16.6561	20.8151		5.71036	4.77738	3.63074	3.47637	3.52871	3.68944	4.98561	16.8588	21.6059		6.45483	4.4493	3.59586	3.50829	3.66517	3.94813	6.60745	19.5843	19.9351
					7.75445		55.9545	56.9945	54.4299	52.9839	52.5559	52.0258	43.0872	31.2182	11.7974		4.70555	5.34338	3.80352	3.53152	3.62951	3.85938	5.96305	16.7265	20.8561		5.71464	4.77958	3.63074	3.47698	3.53196	3.69555	5.01081	16.9465	21.6672		6.45894	4.45342	3.598	3.50981	3.67073	3.95681	6.64819	19.6561	19.9727
					7.76165		54.9894	56.0528	53.5169	52.0899	51.6509	51.1197	42.3566	30.7349	11.7195		4.71083	5.34657	3.80545	3.5344	3.63179	3.86859	5.99912	16.7967	20.898		5.71935	4.78193	3.63123	3.47742	3.53549	3.70203	5.03649	17.0335	21.7278		6.46336	4.45721	3.60028	3.51142	3.67621	3.96529	6.68997	19.7274	20.0093
					7.76885		54.0416	55.1238	52.6194	51.2055	50.7582	50.2282	41.6375	30.2585	11.6416		4.71597	5.35003	3.8075	3.53734	3.63432	3.878	6.03518	16.8665	20.941		5.72442	4.78444	3.63228	3.47776	3.53931	3.70892	5.06266	17.1198	21.7875		6.46815	4.46059	3.60267	3.51316	3.68149	3.97376	6.73277	19.7985	20.045
					7.77605		53.1123	54.2066	51.7376	50.3307	49.8781	49.3516	40.929	29.7888	11.5636		4.72093	5.35367	3.80966	3.54028	3.63721	3.88745	6.07123	16.9354	20.9848		5.72974	4.78714	3.63391	3.47807	3.54342	3.71616	5.08926	17.2059	21.8463		6.47333	4.46351	3.60507	3.51509	3.68646	3.98239	6.77647	19.8697	20.0803
					7.78325		52.2019	53.3008	50.8711	49.4664	49.0114	48.4897	40.2305	29.3254	11.4855		4.72569	5.35733	3.81196	3.54316	3.64056	3.89676	6.10729	17.0034	21.0292		5.73515	4.79008	3.6361	3.47847	3.54772	3.72371	5.11619	17.2921	21.9041		6.47891	4.466	3.60745	3.51722	3.69108	3.9913	6.82089	19.9411	20.1156
					7.79045		51.3099	52.4059	50.0195	48.6139	48.1584	47.6421	39.5415	28.8679	11.4074		4.73027	5.36084	3.81444	3.54594	3.64434	3.90579	6.14346	17.0704	21.0737		5.74049	4.79326	3.63873	3.47909	3.55204	3.73145	5.14337	17.3785	21.9609		6.48482	4.46811	3.60978	3.51953	3.69534	4.0006	6.86579	20.013	20.1511
					7.79765		50.4357	51.5222	49.1822	47.7748	47.3194	46.8083	38.8621	28.4159	11.3295		4.73471	5.36406	3.81708	3.54864	3.64849	3.91452	6.17981	17.1364	21.1181		5.74564	4.79668	3.64164	3.48001	3.55625	3.73928	5.17077	17.4653	22.0172		6.49098	4.47001	3.61211	3.52195	3.69931	4.01032	6.91091	20.0854	20.1867
					7.80485		49.5785	50.65	48.3588	46.9501	46.4945	45.988	38.1924	27.9689	11.2523		4.73911	5.36693	3.81994	3.55124	3.65288	3.92303	6.21645	17.2019	21.1622		5.75057	4.80028	3.64462	3.48131	3.56029	3.74708	5.19837	17.5524	22.0733		6.49722	4.4719	3.61452	3.52446	3.70314	4.02044	6.95609	20.1583	20.2225
					7.81205		48.737	49.79	47.5486	46.141	45.6836	45.1815	37.5328	27.527	11.1757		4.74356	5.36947	3.82297	3.55373	3.65745	3.93153	6.2535	17.2674	21.2058		5.75529	4.80398	3.6475	3.483	3.56414	3.75478	5.22616	17.6395	22.1293		6.50335	4.47403	3.61705	3.52708	3.70693	4.03091	7.0013	20.2314	20.2586
					7.81925		47.9101	48.9428	46.7509	45.3483	44.8866	44.3886	36.8834	27.0902	11.1		4.74813	5.37173	3.8261	3.556	3.66213	3.94027	6.29103	17.3332	21.2488		5.75985	4.8077	3.6502	3.48509	3.56779	3.76234	5.25411	17.7266	22.1855		6.50913	4.47651	3.61974	3.52979	3.71083	4.04166	7.04664	20.3045	20.2948
					7.82645		47.0967	48.1094	45.9653	44.5725	44.1033	43.6097	36.2448	26.6589	11.0251		4.75285	5.37382	3.82919	3.55796	3.66687	3.94951	6.32912	17.3997	21.2911		5.76431	4.81134	3.65266	3.48752	3.5712	3.76971	5.28219	17.8133	22.2419		6.51441	4.47944	3.62259	3.53259	3.71492	4.05261	7.09228	20.3773	20.3309
					7.83365		46.2959	47.2905	45.191	43.8134	43.3335	42.8447	35.6173	26.2339	10.9509		4.75773	5.3759	3.8321	3.55959	3.67166	3.95941	6.3678	17.4671	21.3329		5.76879	4.81483	3.65482	3.49019	3.57442	3.77691	5.31037	17.8995	22.2983		6.51911	4.48276	3.62556	3.53548	3.71923	4.06374	7.13834	20.4497	20.3665
					7.84085		45.5074	46.4866	44.4277	43.07	42.5765	42.0938	35.0014	25.8158	10.8773		4.76279	5.37815	3.8347	3.56094	3.67648	3.97002	6.40711	17.5357	21.3743		5.7734	4.81808	3.65669	3.49296	3.57755	3.78395	5.33869	17.985	22.3549		6.52327	4.48644	3.62858	3.5385	3.72378	4.07504	7.18495	20.5213	20.4012
					7.84805		44.731	45.6976	43.6751	42.3409	41.8318	41.3571	34.3976	25.4051	10.8041		4.76806	5.38071	3.83691	3.56208	3.68136	3.98123	6.44706	17.6053	21.4156		5.77825	4.82107	3.65828	3.49563	3.58073	3.79082	5.36724	18.0701	22.4112		6.52705	4.49038	3.63149	3.5417	3.72854	4.08653	7.23218	20.5923	20.4349
					7.85525		43.9666	44.9231	42.9336	41.6247	41.0989	40.634	33.806	25.0023	10.7311		4.77362	5.38366	3.83868	3.56308	3.68634	3.99278	6.48764	17.6756	21.4571		5.78341	4.82382	3.65962	3.49805	3.58407	3.79757	5.39615	18.1551	22.4671		6.53065	4.49447	3.63415	3.54512	3.73344	4.09824	7.28006	20.6628	20.4674
					7.86245		43.2146	44.1626	42.2034	40.92	40.3777	39.9233	33.2266	24.6074	10.6584		4.77946	5.38701	3.84004	3.56401	3.69141	4.00438	6.52886	17.746	21.4989		5.78887	4.82634	3.66082	3.50013	3.58765	3.80424	5.42552	18.2406	22.5223		6.53431	4.49859	3.63645	3.54873	3.73843	4.11017	7.32855	20.7331	20.4989
					7.86965		42.4755	43.4159	41.485	40.2258	39.6683	39.2244	32.6592	24.2204	10.5858		4.78557	5.39069	3.84108	3.56498	3.69656	4.01579	6.57071	17.8158	21.5411		5.79459	4.82872	3.66189	3.50184	3.59148	3.81095	5.4555	18.3271	22.5765		6.53825	4.50262	3.63834	3.55244	3.74345	4.12228	7.37756	20.8035	20.5294
					7.87685		41.7498	42.6823	40.779	39.5412	38.9707	38.5366	32.1031	23.8413	10.5134		4.79195	5.39463	3.84195	3.56615	3.70174	4.02687	6.61319	17.8845	21.5834		5.80049	4.831	3.66289	3.50322	3.59558	3.81781	5.48614	18.4148	22.6298		6.54264	4.50652	3.63987	3.55612	3.74847	4.13451	7.42699	20.874	20.559
					7.88405		41.0378	41.9611	40.0854	38.8658	38.2854	37.8595	31.5575	23.4696	10.4413		4.79857	5.39874	3.84279	3.56764	3.70691	4.03759	6.65625	17.9517	21.6255		5.80654	4.83321	3.66384	3.50434	3.59997	3.82499	5.51752	18.5039	22.6824		6.54758	4.51028	3.64112	3.55964	3.75348	4.14676	7.47678	20.9447	20.5878
					7.89125		40.3397	41.2512	39.4046	38.1996	37.6126	37.193	31.0215	23.105	10.3696		4.80542	5.40295	3.84377	3.56948	3.71208	4.04801	6.69982	18.0171	21.667		5.81262	4.83537	3.66476	3.50535	3.6046	3.83256	5.54967	18.5941	22.7345		6.55314	4.51398	3.6422	3.5629	3.75848	4.15896	7.52699	21.0154	20.6158
					7.89845		39.6558	40.552	38.7367	37.5435	36.9529	36.537	30.4939	22.7471	10.2983		4.81241	5.40719	3.845	3.57159	3.71728	4.05825	6.74377	18.0809	21.7073		5.81864	4.83756	3.66573	3.50639	3.60935	3.84057	5.58252	18.685	22.7865		6.55928	4.51774	3.64321	3.56576	3.76354	4.17107	7.57768	21.0855	20.643
					7.90565		38.9859	39.8635	38.082	36.8985	36.3068	35.8914	29.974	22.3955	10.2273		4.81942	5.41142	3.84658	3.57389	3.72257	4.06855	6.78801	18.1433	21.7462		5.82451	4.83984	3.66682	3.50761	3.61409	3.84902	5.61595	18.7763	22.8385		6.56594	4.52166	3.64429	3.56815	3.76872	4.18316	7.62894	21.1548	20.6692
					7.91285		38.3292	39.1856	37.4403	36.2657	35.6747	35.2563	29.4613	22.0503	10.1568		4.82636	5.41562	3.84856	3.57631	3.72804	4.07915	6.83243	18.2046	21.7833		5.83024	4.84228	3.66817	3.50916	3.61872	3.85792	5.64985	18.8673	22.8909		6.57303	4.52586	3.64555	3.57009	3.7741	4.19534	7.6808	21.2225	20.6943
					7.92005		37.6852	38.5187	36.8115	35.6459	35.0568	34.6321	28.9561	21.7113	10.0867		4.83317	5.41983	3.85095	3.57884	3.73378	4.09018	6.87695	18.2655	21.8186		5.83593	4.84494	3.66985	3.51111	3.6232	3.86727	5.68411	18.9579	22.9438		6.58045	4.5304	3.64705	3.57166	3.77973	4.20776	7.73323	21.2884	20.7182
					7.92725		37.053	37.863	36.1952	35.0395	34.4531	34.0193	28.4587	21.3786	10.0172		4.83989	5.42406	3.85373	3.58145	3.73987	4.10171	6.92154	18.3266	21.8523		5.84174	4.8479	3.67192	3.51345	3.62756	3.87707	5.71871	19.0477	22.9973		6.58812	4.53526	3.64884	3.57302	3.78565	4.22055	7.78614	21.3524	20.7408
					7.93445		36.4322	37.2187	35.5909	34.4466	33.863	33.4178	27.97	21.0521	9.94824		4.84659	5.42833	3.85678	3.58412	3.74642	4.11363	6.96625	18.3883	21.885		5.84782	4.85123	3.67435	3.51613	3.63186	3.88728	5.75365	19.1369	23.0514		6.59599	4.54039	3.65092	3.57436	3.79186	4.23383	7.83941	21.4145	20.7627
					7.94165		35.8225	36.5864	34.9981	33.8671	33.2858	32.8276	27.4911	20.7318	9.87993		4.8534	5.43262	3.86001	3.58688	3.75347	4.1258	7.01118	18.4511	21.9172		5.8543	4.85497	3.67705	3.51906	3.63617	3.89793	5.78892	19.2257	23.1058		6.60401	4.54569	3.65331	3.57586	3.79834	4.24768	7.89289	21.4755	20.784
					7.94885		35.2238	35.9662	34.4159	33.3007	32.7207	32.2488	27.0227	20.4176	9.81221		4.86045	5.43693	3.86328	3.58973	3.76096	4.13812	7.0565	18.515	21.9495		5.86125	4.85913	3.6799	3.52213	3.64059	3.90903	5.82457	19.3145	23.1604		6.61212	4.55105	3.65602	3.57769	3.80507	4.26213	7.94644	21.5361	20.8054
					7.95605		34.6361	35.3586	33.8434	32.7466	32.1666	31.6815	26.5656	20.1094	9.74498		4.86786	5.44123	3.86648	3.59276	3.76878	4.15053	7.10239	18.5801	21.9822		5.8687	4.86362	3.68278	3.5252	3.64522	3.92061	5.86063	19.4036	23.2147		6.62025	4.55633	3.65906	3.58001	3.81198	4.27704	7.99995	21.597	20.8271
					7.96325		34.0595	34.7635	33.2798	32.2037	31.6229	31.1265	26.12	19.807	9.6781		4.87568	5.44553	3.86953	3.59606	3.77675	4.16298	7.14903	18.6463	22.0152		5.87662	4.86835	3.68557	3.52817	3.65013	3.93263	5.89718	19.4933	23.2685		6.62831	4.56144	3.66244	3.58292	3.81905	4.29229	8.05339	21.659	20.8496
					7.97045		33.4945	34.1809	32.7248	31.671	31.0885	30.5841	25.6856	19.5103	9.61141		4.88391	5.44981	3.87236	3.59963	3.78466	4.17542	7.19653	18.7132	22.0483		5.8849	4.8732	3.68815	3.53095	3.65536	3.94498	5.93424	19.5839	23.3212		6.63629	4.56625	3.66611	3.58642	3.82627	4.30771	8.10686	21.7224	20.8731
					7.97765		32.9412	33.6104	32.1783	31.148	30.5631	30.0548	25.2619	19.219	9.54477		4.89246	5.45409	3.87494	3.60342	3.79235	4.18784	7.24499	18.7804	22.0811		5.89341	4.8781	3.69047	3.53351	3.66089	3.95743	5.9718	19.6753	23.3725		6.64415	4.57071	3.67001	3.59045	3.83362	4.32323	8.16052	21.7873	20.8978
					7.98485		32.3995	33.0517	31.6405	30.6344	30.0463	29.5386	24.8484	18.9328	9.47813		4.90124	5.45847	3.87728	3.60733	3.79968	4.20026	7.29445	18.8474	22.1132		5.90196	4.88299	3.69254	3.53584	3.66668	3.9698	6.00979	19.7674	23.4219		6.65188	4.57484	3.67406	3.5949	3.841	4.33884	8.21455	21.8534	20.9236
					7.99205		31.8687	32.5044	31.1115	30.1299	29.5386	29.0353	24.4444	18.6518	9.41151		4.91011	5.46304	3.87943	3.61128	3.80659	4.21275	7.3449	18.914	22.1439		5.91041	4.88785	3.69447	3.538	3.67264	3.98192	6.04813	19.86	23.4692		6.65946	4.57874	3.67819	3.59961	3.8484	4.35455	8.26911	21.9202	20.9503
					7.99925		31.3479	31.9681	30.592	29.6347	29.0402	28.5448	24.0493	18.3758	9.34503		4.91902	5.46785	3.88145	3.61522	3.81301	4.2254	7.39623	18.9798	22.1729		5.91869	4.89268	3.69641	3.54006	3.67875	3.99376	6.08675	19.9531	23.5143		6.6668	4.58249	3.68233	3.60446	3.85579	4.37041	8.32428	21.987	20.9776
					8.00645		30.8364	31.4425	30.0824	29.1487	28.5517	28.0667	23.6625	18.105	9.27888		4.9279	5.4729	3.88346	3.6191	3.81903	4.23828	7.44827	19.0446	22.2001		5.92673	4.89749	3.69848	3.54208	3.68499	4.00534	6.12561	20.0462	23.5572		6.67388	4.58616	3.68639	3.60927	3.86314	4.38645	8.38018	22.0531	21.0054
					8.01365		30.3339	30.927	29.5831	28.6722	28.0733	27.6001	23.2833	17.8393	9.21322		4.93677	5.47813	3.88553	3.62287	3.82475	4.25148	7.50078	19.1084	22.2258		5.93452	4.90233	3.70073	3.5441	3.69135	4.01682	6.16466	20.1392	23.5982		6.68071	4.58982	3.69026	3.61391	3.87044	4.40276	8.43688	22.1178	21.0332
					8.02085		29.8398	30.4211	29.0943	28.2052	27.6049	27.144	22.9114	17.579	9.14822		4.94562	5.48345	3.88772	3.62642	3.83034	4.26508	7.55355	19.1711	22.2505		5.94204	4.90722	3.70321	3.54616	3.69788	4.02838	6.20386	20.2315	23.6377		6.68733	4.59353	3.69391	3.61825	3.87764	4.41942	8.49438	22.181	21.0609
					8.02805		29.3539	29.9244	28.6156	27.7478	27.1464	26.6973	22.5465	17.3237	9.08392		4.9545	5.48881	3.89012	3.62975	3.83596	4.27918	7.60643	19.233	22.2748		5.9493	4.91216	3.7059	3.54824	3.7046	4.04027	6.24321	20.3228	23.6765		6.69382	4.59734	3.69732	3.62225	3.88475	4.43646	8.55263	22.2429	21.088
					8.03525		28.8759	29.4365	28.1468	27.2996	26.6977	26.2589	22.188	17.0735	9.02038		4.96343	5.49415	3.89276	3.63289	3.84175	4.29384	7.65928	19.2945	22.2991		5.95637	4.91713	3.70885	3.55036	3.71158	4.05268	6.28278	20.4128	23.7152		6.70026	4.60129	3.70051	3.62592	3.89184	4.4539	8.61154	22.3038	21.1142
					8.04245		28.4061	28.9575	27.6877	26.8599	26.2584	25.8283	21.8358	16.8281	8.95759		4.9724	5.49938	3.89569	3.63594	3.84785	4.30907	7.71205	19.3557	22.324		5.96334	4.92208	3.71202	3.5525	3.71883	4.06578	6.32271	20.5015	23.7546		6.70674	4.60542	3.70352	3.62939	3.89903	4.47172	8.67106	22.3643	21.139
					8.04965		27.9449	28.4872	27.2383	26.428	25.8285	25.4051	21.4896	16.5873	8.89558		4.9814	5.50444	3.89895	3.63896	3.85438	4.32483	7.76475	19.4169	22.3493		5.97038	4.92699	3.71541	3.55472	3.72635	4.07954	6.36315	20.5889	23.7949		6.71341	4.60969	3.70635	3.63271	3.90639	4.48986	8.73122	22.4246	21.1622
					8.05685		27.4928	28.0254	26.7985	26.0033	25.4077	24.9893	21.1494	16.351	8.83435		4.99038	5.5093	3.90254	3.64205	3.86137	4.341	7.81751	19.4782	22.3752		5.97766	4.93184	3.71894	3.55698	3.73406	4.0938	6.40424	20.6752	23.8364		6.72041	4.6141	3.70908	3.63595	3.91394	4.50832	8.79203	22.485	21.1837
					8.06405		27.0499	27.5721	26.3682	25.5856	24.9959	24.5806	20.8154	16.1192	8.77393		4.9993	5.51403	3.9064	3.64526	3.86883	4.35745	7.87051	19.54	22.4013		5.98539	4.93668	3.72254	3.55933	3.74189	4.10833	6.44608	20.7605	23.8789		6.72786	4.61866	3.7118	3.63916	3.92171	4.52709	8.85348	22.5454	21.2033
					8.07125		26.6165	27.1271	25.9472	25.1747	24.593	24.1789	20.4881	15.892	8.71437		5.00821	5.51873	3.91058	3.64861	3.87673	4.37401	7.92398	19.6024	22.4271		5.9937	4.94158	3.72617	3.56174	3.74966	4.12291	6.48873	20.8454	23.9221		6.73578	4.6234	3.71462	3.64242	3.92967	4.54615	8.91553	22.6057	21.2211
					8.07845		26.1926	26.6901	25.5348	24.7709	24.199	23.7843	20.1679	15.6694	8.65576		5.01722	5.52348	3.91505	3.65216	3.88503	4.39054	7.97807	19.6654	22.4521		6.00272	4.94657	3.72975	3.56423	3.75722	4.13745	6.53226	20.9303	23.9652		6.74412	4.62838	3.71764	3.64577	3.93786	4.56544	8.97813	22.6657	21.237
					8.08565		25.7785	26.2608	25.1306	24.3748	23.8136	23.3969	19.8553	15.4517	8.59814		5.02644	5.52836	3.91982	3.6559	3.89366	4.407	8.03285	19.7289	22.4759		6.01242	4.9517	3.73319	3.56684	3.76446	4.15189	6.57666	21.0155	24.0077		6.75276	4.63361	3.72096	3.64923	3.94622	4.58491	9.04129	22.7246	21.251
					8.09285		25.3742	25.8388	24.734	23.987	23.4366	23.0173	19.5503	15.239	8.54152		5.03598	5.53341	3.92482	3.6598	3.90252	4.4234	8.08833	19.7925	22.4985		6.02267	4.95699	3.73639	3.56959	3.77135	4.16628	6.62187	21.1011	24.0488		6.7616	4.63912	3.72462	3.65281	3.95471	4.60453	9.10497	22.7819	21.2631
					8.10005		24.9798	25.4237	24.3443	23.608	23.0675	22.6457	19.2529	15.0313	8.4858		5.0459	5.53867	3.92994	3.6638	3.91152	4.43988	8.14446	19.8557	22.5198		6.03327	4.96243	3.73926	3.57248	3.77791	4.18072	6.66775	21.187	24.088		6.77053	4.64488	3.72865	3.65649	3.96326	4.62429	9.16913	22.8374	21.2735
					8.10725		24.5947	25.0153	23.9611	23.2381	22.7056	22.2822	18.9627	14.8284	8.43079		5.05623	5.54417	3.93505	3.6678	3.92054	4.45657	8.20124	19.9178	22.5398		6.04393	4.96801	3.74178	3.57552	3.78425	4.1954	6.71411	21.2731	24.125		6.77947	4.65086	3.73303	3.66032	3.97188	4.64425	9.23368	22.8911	21.2823
					8.11445		24.2182	24.6136	23.584	22.8772	22.3502	21.9271	18.6793	14.6301	8.37629		5.06696	5.54994	3.94008	3.67177	3.92954	4.47362	8.25862	19.9784	22.5586		6.05445	4.97371	3.74401	3.5787	3.79051	4.21045	6.76084	21.3593	24.1598		6.78834	4.65707	3.73768	3.66433	3.98062	4.66443	9.29855	22.9435	21.2899
					8.12165		23.8497	24.2188	23.2129	22.5251	22.001	21.5808	18.4021	14.436	8.32214		5.07806	5.55596	3.94492	3.67573	3.93847	4.49113	8.31659	20.0371	22.5761		6.06464	4.97949	3.74604	3.58206	3.7969	4.22597	6.80785	21.4453	24.1928		6.79713	4.6635	3.7425	3.6686	3.9895	4.68482	9.36374	22.995	21.2965
					8.12885		23.4884	23.8312	22.8481	22.1811	21.6579	21.2434	18.1306	14.2456	8.26823		5.08937	5.56222	3.94955	3.67971	3.94731	4.50915	8.37516	20.0936	22.5923		6.07445	4.98532	3.74805	3.58567	3.80363	4.24195	6.85516	21.5312	24.2244		6.80583	4.67013	3.7474	3.67316	3.99851	4.70545	9.42928	23.046	21.3026
					8.13605		23.1335	23.451	22.49	21.8444	21.3209	20.9148	17.8646	14.0589	8.21452		5.1007	5.56869	3.9539	3.68376	3.9561	4.52771	8.43431	20.1481	22.6072		6.08395	4.99119	3.75022	3.58956	3.81086	4.25827	6.90276	21.6167	24.2551		6.81453	4.67697	3.75225	3.67801	4.00761	4.72631	9.49516	23.0969	21.3085
					8.14325		22.7848	23.0788	22.139	21.5144	20.9899	20.5945	17.6038	13.8755	8.16101		5.11183	5.57538	3.95799	3.68791	3.96488	4.54674	8.49407	20.2007	22.6209		6.09329	4.99713	3.75268	3.59374	3.81867	4.27475	6.95063	21.7018	24.2856		6.82339	4.68402	3.75694	3.68308	4.01677	4.74744	9.56137	23.1481	21.3147
					8.15045		22.4419	22.715	21.7955	21.1905	20.6652	20.2817	17.3482	13.6955	8.10779		5.12269	5.58226	3.9619	3.69214	3.97372	4.56612	8.55442	20.2523	22.6337		6.10266	5.00321	3.75559	3.59815	3.82701	4.29121	6.99878	21.7863	24.3162		6.83256	4.69128	3.76137	3.68838	4.02594	4.76888	9.62795	23.1998	21.3214
					8.15765		22.1051	22.3597	21.4595	20.8722	20.3471	19.9756	17.0976	13.519	8.05495		5.13326	5.58926	3.96572	3.69645	3.98269	4.58572	8.61533	20.3036	22.6459		6.11227	5.00948	3.75898	3.60273	3.83583	4.30755	7.04727	21.8701	24.3474		6.8422	4.69874	3.76548	3.69381	4.03507	4.79062	9.69492	23.2521	21.3286
					8.16485		21.7747	22.0129	21.131	20.5597	20.0358	19.6753	16.8519	13.3461	8.00262		5.14361	5.59633	3.96958	3.70084	3.99188	4.60539	8.67671	20.3553	22.6578		6.12223	5.01593	3.76292	3.60744	3.84505	4.32371	7.09614	21.9533	24.3794		6.85236	4.70636	3.76929	3.69932	4.04417	4.81263	9.76235	23.3046	21.336
					8.17205		21.4511	21.6746	20.8099	20.2529	19.7318	19.3803	16.611	13.1771	7.95093		5.15388	5.60344	3.97357	3.7053	4.00138	4.62509	8.73847	20.4078	22.6698		6.13258	5.02251	3.76732	3.61226	3.85457	4.33972	7.14535	22.0358	24.4123		6.86311	4.71418	3.77285	3.70481	4.05326	4.83492	9.83029	23.357	21.3432
					8.17925		21.1347	21.3445	20.4962	19.9517	19.4351	19.0901	16.3745	13.0121	7.89995		5.16422	5.61056	3.97774	3.70983	4.01124	4.64484	8.80058	20.4613	22.682		6.1433	5.02917	3.77208	3.61711	3.86428	4.35564	7.19487	22.1178	24.4458		6.87439	4.72214	3.77624	3.71024	4.06247	4.85749	9.89874	23.4088	21.3496
					8.18645		20.8258	21.0221	20.1897	19.6562	19.1457	18.8045	16.1425	12.8511	7.84977		5.17484	5.61772	3.98207	3.71446	4.02152	4.66471	8.86314	20.5158	22.6944		6.1543	5.03586	3.77709	3.62194	3.87412	4.37161	7.24466	22.1993	24.4796		6.88619	4.73022	3.77957	3.71557	4.072	4.88037	9.96771	23.46	21.355
					8.19365		20.5243	20.707	19.89	19.3662	18.8632	18.5238	15.915	12.6942	7.80042		5.18596	5.62495	3.98656	3.71924	4.03221	4.68482	8.92626	20.5709	22.7069		6.16552	5.04256	3.78222	3.62663	3.88396	4.38779	7.29477	22.2806	24.5134		6.89841	4.73832	3.78294	3.72078	4.08205	4.90355	10.0372	23.5105	21.3592
					8.20085		20.2298	20.3986	19.5967	19.0817	18.5873	18.2483	15.6921	12.5412	7.75189		5.1977	5.6323	3.99119	3.72424	4.04327	4.7053	8.99004	20.6263	22.7192		6.17694	5.04928	3.7874	3.63118	3.89382	4.40434	7.34533	22.3622	24.5466		6.9109	4.7464	3.78653	3.72589	4.09275	4.92699	10.1073	23.5602	21.3622
					8.20805		19.9416	20.0964	19.3096	18.8025	18.3179	17.9786	15.4739	12.3918	7.70418		5.2101	5.63983	3.99599	3.72952	4.05459	4.72625	9.05446	20.6812	22.731		6.18857	5.05595	3.79256	3.63561	3.90369	4.42139	7.39648	22.4444	24.5788		6.92349	4.7544	3.79051	3.73092	4.10419	4.95062	10.178	23.6093	21.364
					8.21525		19.6588	19.8	19.0285	18.5285	18.0547	17.715	15.2607	12.2457	7.65728		5.2231	5.64767	4.00098	3.73514	4.0661	4.7478	9.11947	20.7353	22.742		6.20044	5.06256	3.7976	3.63997	3.91361	4.43901	7.44833	22.5276	24.6095		6.93602	4.76231	3.79499	3.73586	4.11637	4.97445	10.2494	23.6575	21.365
					8.22245		19.3808	19.509	18.7534	18.2599	17.7971	17.4578	15.0526	12.1027	7.61114		5.23657	5.6559	4.00612	3.74108	4.07767	4.77	9.18494	20.788	22.7521		6.21263	5.06914	3.80248	3.64427	3.92358	4.45724	7.501	22.6117	24.6381		6.94845	4.77013	3.80001	3.74075	4.12927	4.99853	10.3214	23.7051	21.3659
					8.22965		19.1072	19.2231	18.4839	17.9968	17.545	17.2069	14.8496	11.9624	7.5657		5.25041	5.66458	4.0114	3.74723	4.08922	4.79288	9.25078	20.8393	22.7615		6.22521	5.07575	3.80719	3.6485	3.9336	4.47607	7.55454	22.6962	24.6645		6.96081	4.77782	3.80561	3.74562	4.14274	5.02295	10.3941	23.752	21.3671
					8.23685		18.8375	18.9422	18.2197	17.7393	17.298	16.9623	14.6514	11.8246	7.52078		5.26447	5.67365	4.01677	3.75346	4.10069	4.81632	9.31684	20.8893	22.7706		6.23823	5.08248	3.81173	3.6527	3.94366	4.49549	7.60896	22.7806	24.6888		6.97316	4.78542	3.81175	3.75053	4.15658	5.04782	10.4673	23.7983	21.3689
					8.24405		18.5718	18.6663	17.9604	17.4875	17.056	16.7237	14.4575	11.6892	7.47627		5.27864	5.68299	4.02219	3.7596	4.11208	4.84015	9.38302	20.9379	22.7796		6.25166	5.0894	3.81616	3.65692	3.95384	4.51547	7.66417	22.8646	24.7111		6.98557	4.79302	3.81838	3.75555	4.17055	5.07322	10.5409	23.8438	21.3716
					8.25125		18.3102	18.3954	17.706	17.2416	16.8188	16.4906	14.2672	11.556	7.43201		5.29281	5.69246	4.02759	3.76557	4.1234	4.86414	9.44926	20.9853	22.7885		6.26537	5.09655	3.82053	3.66126	3.96422	4.53596	7.72005	22.9478	24.7318		6.9981	4.80074	3.82542	3.76074	4.18449	5.09927	10.6148	23.8884	21.375
					8.25845		18.0531	18.1297	17.4564	17.0016	16.5862	16.2624	14.0801	11.4249	7.38787		5.30695	5.70189	4.03289	3.77131	4.13477	4.88808	9.51559	21.0314	22.7973		6.27922	5.10401	3.82491	3.66584	3.97488	4.55688	7.77645	23.0299	24.7511		7.01086	4.80872	3.83273	3.76611	4.19827	5.12606	10.6889	23.9316	21.3792
					8.26565		17.8011	17.8692	17.2111	16.7673	16.3579	16.0386	13.8958	11.2957	7.34375		5.32102	5.71114	4.03795	3.77692	4.14631	4.91186	9.58221	21.0766	22.8056		6.29311	5.11181	3.82938	3.67075	3.98582	4.57818	7.83318	23.1107	24.7693		7.02391	4.81701	3.84016	3.77164	4.21187	5.15364	10.7631	23.9734	21.3837
					8.27285		17.5545	17.6139	16.9699	16.5384	16.1336	15.8189	13.7142	11.1682	7.2996		5.33508	5.72004	4.0427	3.78253	4.15814	4.93543	9.64931	21.1211	22.8132		6.30698	5.12	3.83403	3.67604	3.99703	4.59982	7.89014	23.1904	24.787		7.03725	4.82562	3.84755	3.7773	4.22531	5.18199	10.8373	24.0137	21.3881
					8.28005		17.3137	17.364	16.7325	16.3144	15.913	15.603	13.5352	11.0426	7.25541		5.3492	5.72852	4.04714	3.78825	4.17036	4.95884	9.71702	21.1654	22.8196		6.32077	5.12859	3.83889	3.68176	4.00851	4.62171	7.94725	23.2689	24.8044		7.05082	4.83451	3.85483	3.78302	4.23873	5.21101	10.9116	24.0523	21.3918
					8.28725		17.0786	17.1191	16.4987	16.095	15.6963	15.3908	13.3593	10.9187	7.21126		5.36347	5.7366	4.05133	3.79421	4.18304	4.98222	9.78537	21.2098	22.8244		6.33447	5.1375	3.84396	3.68785	4.02027	4.64379	8.00451	23.3466	24.8217		7.0645	4.84365	3.86193	3.78875	4.25224	5.24063	10.986	24.0894	21.3943
					8.29445		16.8491	16.879	16.2686	15.8799	15.4834	15.1822	13.1867	10.7967	7.16732		5.37794	5.7444	4.05541	3.80051	4.19614	5.00577	9.85423	21.2545	22.8271		6.34803	5.1466	3.84919	3.69427	4.03229	4.66602	8.06194	23.4235	24.8389		7.07822	4.85292	3.86885	3.79441	4.26601	5.2708	11.0607	24.125	21.3953
					8.30165		16.6246	16.6435	16.0422	15.669	15.2746	14.9772	13.0181	10.6765	7.12374		5.39265	5.75217	4.05954	3.80719	4.20964	5.02976	9.92342	21.2998	22.8278		6.36149	5.15578	3.85458	3.70088	4.04458	4.68839	8.1196	23.4994	24.8558		7.09196	4.86221	3.87557	3.80002	4.28017	5.30149	11.1359	24.1595	21.3948
					8.30885		16.4049	16.4124	15.8193	15.4619	15.0699	14.7759	12.8538	10.5584	7.0807		5.40769	5.76017	4.06391	3.81423	4.2235	5.05443	9.99277	21.3458	22.8264		6.37491	5.16498	3.86016	3.70755	4.05712	4.71101	8.1775	23.5739	24.8721		7.10573	4.8714	3.8821	3.80563	4.29479	5.33267	11.2115	24.1934	21.3928
					8.31605		16.1897	16.1854	15.6001	15.2585	14.8696	14.5788	12.6936	10.4425	7.03822		5.4231	5.76862	4.06868	3.82152	4.2377	5.07995	10.0622	21.3925	22.8234		6.38833	5.17415	3.8659	3.71413	4.06994	4.73393	8.23565	23.6469	24.8879		7.11957	4.88046	3.88851	3.81136	4.30985	5.36429	11.2877	24.2273	21.3892
					8.32325		15.9787	15.9624	15.3848	15.0586	14.6738	14.3861	12.5377	10.3291	6.99636		5.43895	5.77769	4.07403	3.82887	4.25223	5.10632	10.1316	21.4396	22.8191		6.4018	5.18336	3.87181	3.72058	4.08308	4.75726	8.29403	23.718	24.9031		7.13358	4.88942	3.8949	3.81737	4.3252	5.39631	11.3645	24.2613	21.3845
					8.33045		15.7717	15.7433	15.174	14.8623	14.4828	14.198	12.3857	10.2184	6.95511		5.45524	5.78745	4.08002	3.8361	4.26711	5.13347	10.201	21.4867	22.8141		6.41536	5.19268	3.8779	3.72688	4.09659	4.7811	8.35267	23.7876	24.9176		7.14789	4.89841	3.90137	3.82383	4.34064	5.42871	11.4419	24.2958	21.3789
					8.33765		15.5686	15.5281	14.9679	14.6694	14.2965	14.0145	12.2375	10.1104	6.91445		5.47186	5.79787	4.08667	3.84313	4.28237	5.16127	10.2707	21.5333	22.8089		6.42915	5.20224	3.8842	3.73309	4.11044	4.80552	8.4116	23.8558	24.9314		7.16266	4.90758	3.90798	3.83088	4.356	5.46141	11.5199	24.3304	21.3726
					8.34485		15.3694	15.317	14.7666	14.48	14.1147	13.8354	12.0929	10.0053	6.87441		5.48872	5.80885	4.09394	3.84997	4.29803	5.18959	10.3408	21.5789	22.8037		6.44335	5.21221	3.89073	3.73926	4.12463	4.83057	8.47092	23.9232	24.9448		7.17803	4.91711	3.91471	3.83861	4.37117	5.49428	11.5984	24.3649	21.3657
					8.35205		15.1743	15.1101	14.5703	14.2939	13.9372	13.6608	11.9513	9.90279	6.83491		5.50572	5.82017	4.10171	3.85665	4.31415	5.21834	10.4116	21.6234	22.7991		6.45813	5.22271	3.89749	3.74548	4.13907	4.85623	8.53072	23.9904	24.9577		7.19406	4.92717	3.92151	3.84703	4.38611	5.52719	11.6773	24.3988	21.3581
					8.35925		14.9832	14.9075	14.3789	14.1109	13.7634	13.4902	11.8127	9.80276	6.79594		5.52285	5.83159	4.10983	3.8632	4.33068	5.24743	10.4833	21.6668	22.795		6.47367	5.23382	3.90443	3.7518	4.15372	4.88237	8.59116	24.058	24.9706		7.2107	4.93783	3.92839	3.85609	4.40087	5.56	11.7563	24.4316	21.3496
					8.36645		14.7961	14.7093	14.1923	13.9309	13.593	13.3235	11.6767	9.70496	6.75749		5.5401	5.84292	4.11819	3.8697	4.34752	5.27682	10.556	21.7091	22.7914		6.49002	5.24548	3.9115	3.75823	4.16852	4.90881	8.65241	24.1263	24.9836		7.22783	4.94915	3.93537	3.8657	4.41556	5.59273	11.8355	24.4631	21.3401
					8.37365		14.6129	14.5155	14.0104	13.754	13.4257	13.1601	11.5432	9.60916	6.71959		5.55753	5.85409	4.12666	3.87627	4.36446	5.30651	10.6296	21.7505	22.7881		6.50719	5.25756	3.9186	3.76476	4.18345	4.9354	8.71455	24.1956	24.9967		7.24531	4.96105	3.9425	3.87573	4.43041	5.62544	11.9149	24.4929	21.3295
					8.38085		14.4333	14.3261	13.8328	13.5801	13.261	12.9997	11.4121	9.51515	6.68231		5.57519	5.8651	4.13509	3.88306	4.38128	5.33653	10.7042	21.7912	22.7844		6.52502	5.26984	3.9257	3.77133	4.19849	4.96201	8.77762	24.2661	25.0098		7.26297	4.97342	3.94977	3.886	4.4457	5.65825	11.9944	24.5211	21.3176
					8.38805		14.2571	14.1408	13.6592	13.4092	13.0985	12.842	11.2832	9.42274	6.64566		5.5932	5.87605	4.14338	3.8902	4.3978	5.3669	10.7795	21.8315	22.7802		6.54327	5.28214	3.93276	3.7779	4.21366	4.98858	8.84156	24.3376	25.0227		7.28067	4.98609	3.95725	3.89631	4.46171	5.69127	12.074	24.5479	21.3047
					8.39525		14.0841	13.9594	13.4894	13.2413	12.9381	12.687	11.1563	9.33173	6.6096		5.61175	5.88705	4.15145	3.89776	4.41394	5.39758	10.8553	21.8713	22.775		6.56165	5.29429	3.93969	3.78445	4.22903	5.01511	8.90625	24.4097	25.035		7.29824	4.99887	3.965	3.90651	4.47854	5.72464	12.1535	24.5737	21.2909
					8.40245		13.9143	13.7815	13.3231	13.0764	12.7797	12.5346	11.0316	9.24199	6.57398		5.63096	5.89826	4.15933	3.9057	4.42974	5.42851	10.9316	21.9106	22.769		6.57989	5.3062	3.94648	3.79097	4.24466	5.04166	8.9715	24.4819	25.0468		7.31557	5.01163	3.97315	3.91644	4.49616	5.75851	12.2329	24.5993	21.2764
					8.40965		13.7473	13.6069	13.16	12.9147	12.6234	12.3849	10.9088	9.15348	6.53867		5.65091	5.90985	4.16703	3.914	4.44532	5.45965	11.0081	21.9489	22.762		6.59785	5.31783	3.95317	3.79752	4.26055	5.06837	9.03709	24.5535	25.0578		7.33271	5.02428	3.98178	3.92604	4.51441	5.79297	12.3124	24.6248	21.2613
					8.41685		13.583	13.4354	12.9999	12.7563	12.4694	12.238	10.7881	9.06622	6.50357		5.67155	5.9219	4.17457	3.92262	4.4609	5.49091	11.0847	21.986	22.7539		6.61548	5.32922	3.95984	3.80418	4.27665	5.09539	9.10283	24.6242	25.0677		7.3498	5.03678	3.99086	3.93523	4.53313	5.82809	12.3918	24.6507	21.246
					8.42405		13.4215	13.2669	12.8424	12.6014	12.318	12.0939	10.6696	8.9802	6.46867		5.69277	5.93442	4.18201	3.93149	4.47674	5.52226	11.1614	22.0217	22.7449		6.63284	5.3405	3.96659	3.81106	4.29292	5.12288	9.16859	24.6938	25.0763		7.36709	5.04919	4.00029	3.944	4.55216	5.86385	12.4713	24.6769	21.2305
					8.43125		13.2627	13.1014	12.6877	12.4499	12.1695	11.9527	10.5533	8.8954	6.43395		5.7144	5.9473	4.18943	3.94055	4.49311	5.55369	11.2382	22.0557	22.7352		6.65011	5.35181	3.97351	3.81822	4.30934	5.15093	9.23437	24.7621	25.0836		7.38484	5.06157	4.00993	3.9524	4.57131	5.90021	12.551	24.7037	21.2149
					8.43845		13.1066	12.939	12.5354	12.302	12.0241	11.8141	10.4393	8.81181	6.39941		5.7363	5.96045	4.19694	3.94967	4.51018	5.58532	11.315	22.0879	22.7248		6.6675	5.36328	3.98071	3.82571	4.32596	5.1796	9.30032	24.8289	25.0893		7.40325	5.07399	4.01961	3.96054	4.59045	5.93708	12.6311	24.731	21.1992
					8.44565		12.9532	12.7798	12.3855	12.1574	11.882	11.678	10.3275	8.72951	6.36507		5.7583	5.97377	4.20468	3.95882	4.52797	5.61726	11.3921	22.1186	22.7139		6.68525	5.375	3.98828	3.83353	4.34283	5.20891	9.36663	24.8942	25.0933		7.42245	5.08652	4.02922	3.96855	4.60948	5.97442	12.7118	24.7585	21.1833
					8.45285		12.8027	12.624	12.2379	12.0161	11.7433	11.5443	10.2179	8.64857	6.331		5.78033	5.98729	4.21276	3.96794	4.54639	5.64967	11.4696	22.1479	22.7023		6.70353	5.38701	3.99632	3.84169	4.35998	5.23884	9.43357	24.9585	25.0954		7.44254	5.09918	4.03866	3.9766	4.62846	6.01221	12.7933	24.786	21.167
					8.46005		12.6549	12.4719	12.0926	11.8777	11.6078	11.4128	10.1104	8.5691	6.29732		5.80237	6.001	4.22121	3.97706	4.56525	5.6827	11.5477	22.1762	22.6898		6.72246	5.39932	4.0049	3.85017	4.3775	5.26935	9.50137	25.0222	25.0957		7.46353	5.11197	4.04785	3.98478	4.64755	6.05043	12.8759	24.8132	21.1502
					8.46725		12.51	12.3232	11.9493	11.7419	11.4754	11.2831	10.0051	8.49115	6.26416		5.82446	6.0149	4.23002	3.9862	4.58434	5.71645	11.6265	22.2039	22.6763		6.74199	5.41195	4.01398	3.85897	4.39547	5.30043	9.57029	25.0858	25.094		7.48531	5.12486	4.05679	3.9932	4.66696	6.08913	12.9595	24.8399	21.1326
					8.47445		12.368	12.1779	11.8083	11.6084	11.3458	11.155	9.90179	8.41464	6.23158		5.84669	6.02904	4.23918	3.9954	4.60349	5.75099	11.7061	22.2313	22.6621		6.76202	5.42489	4.02349	3.86809	4.41398	5.33208	9.64046	25.1496	25.0907		7.50768	5.13785	4.06552	4.00192	4.68684	6.12833	13.0441	24.8658	21.1142
					8.48165		12.2289	12.0357	11.6694	11.4768	11.2189	11.0286	9.8006	8.33955	6.19951		5.86917	6.04348	4.24863	4.00472	4.6226	5.78638	11.7864	22.2587	22.6477		6.78245	5.43817	4.03334	3.87755	4.43307	5.36432	9.71193	25.2136	25.0859		7.53039	5.15091	4.07416	4.011	4.70729	6.16804	13.1295	24.8905	21.0947
					8.48885		12.0925	11.8962	11.5328	11.347	11.0946	10.9041	9.70145	8.26579	6.16785		5.89202	6.05827	4.25829	4.01419	4.64166	5.82263	11.8672	22.2864	22.6332		6.8032	5.45182	4.04347	3.88742	4.45266	5.39719	9.7846	25.2776	25.0803		7.55323	5.16406	4.08282	4.02044	4.72837	6.20833	13.2154	24.9135	21.074
					8.49605		11.9589	11.7592	11.3984	11.2192	10.9727	10.7817	9.60435	8.19335	6.13652		5.91534	6.07339	4.26803	4.02383	4.6608	5.85971	11.9484	22.3145	22.6189		6.8243	5.46594	4.05384	3.89777	4.47263	5.43073	9.85825	25.3417	25.0745		7.57609	5.17734	4.09158	4.03025	4.75014	6.24924	13.3015	24.935	21.0521
					8.50325		11.8281	11.6244	11.2663	11.0933	10.8532	10.6618	9.50925	8.12221	6.10545		5.93923	6.08873	4.27772	4.03358	4.68021	5.89756	12.0297	22.3432	22.6048		6.84574	5.48057	4.06436	3.90865	4.49284	5.46498	9.93261	25.4055	25.0692		7.59897	5.19086	4.10058	4.04042	4.77259	6.29084	13.3877	24.9548	21.0292
					8.51045		11.7	11.4915	11.1368	10.9696	10.7361	10.5445	9.4161	8.05234	6.07461		5.96367	6.1042	4.28725	4.04345	4.70012	5.9361	12.111	22.3723	22.5907		6.86758	5.49579	4.07497	3.92003	4.51324	5.49994	10.0074	25.4684	25.0649		7.62188	5.20474	4.1099	4.05095	4.79563	6.33315	13.4736	24.9732	21.0054
					8.51765		11.5746	11.3606	11.0098	10.8481	10.6215	10.43	9.32476	7.98374	6.04394		5.98857	6.11975	4.29658	4.0534	4.7207	5.97528	12.1923	22.4016	22.5763		6.88985	5.51162	4.08561	3.93184	4.53385	5.53555	10.0824	25.53	25.0618		7.64493	5.21914	4.11968	4.06184	4.81912	6.37616	13.5594	24.9903	20.981
					8.52485		11.452	11.2316	10.8855	10.729	10.5093	10.3185	9.23499	7.91643	6.01334		6.0138	6.1354	4.3057	4.06345	4.74204	6.01498	12.2735	22.4305	22.5611		6.91262	5.52804	4.09629	3.94399	4.55468	5.57175	10.1576	25.5897	25.0597		7.66819	5.23415	4.12999	4.07306	4.84285	6.41978	13.6452	25.006	20.9561
					8.53205		11.3321	11.1049	10.7641	10.6123	10.3991	10.21	9.14655	7.85041	5.98274		6.03922	6.15118	4.31471	4.07363	4.76417	6.05513	12.3549	22.4589	22.5447		6.93597	5.545	4.10705	3.95638	4.57577	5.60841	10.2328	25.6476	25.0583		7.69173	5.24982	4.14089	4.08459	4.86668	6.46397	13.7311	25.0206	20.9309
					8.53925		11.2148	10.9808	10.6455	10.4979	10.2908	10.1045	9.05923	7.78567	5.95213		6.06474	6.1671	4.32371	4.08394	4.78705	6.09567	12.4368	22.4862	22.5264		6.95989	5.56246	4.11789	3.96886	4.59717	5.64544	10.3082	25.704	25.0569		7.71561	5.26618	4.1524	4.0964	4.89056	6.50867	13.8174	25.0343	20.9055
					8.54645		11.0998	10.8595	10.5298	10.3856	10.1841	10.0015	8.97294	7.7221	5.92151		6.0903	6.1832	4.33282	4.09441	4.8106	6.13652	12.5194	22.512	22.5064		6.98432	5.58029	4.12892	3.98129	4.61896	5.6828	10.3839	25.7594	25.0548		7.7398	5.28327	4.16451	4.10843	4.91446	6.55382	13.9043	25.0472	20.8799
					8.55365		10.987	10.7414	10.4171	10.2752	10.0787	9.90065	8.88772	7.65952	5.89091		6.11588	6.19947	4.34218	4.1051	4.83466	6.17768	12.6029	22.536	22.4845		7.00914	5.59835	4.14017	3.99358	4.64123	5.72045	10.46	25.8141	25.0514		7.76421	5.30104	4.17717	4.12065	4.93842	6.59941	13.992	25.0593	20.8542
					8.56085		10.8763	10.6265	10.3072	10.1667	9.97443	9.80166	8.80366	7.59771	5.86035		6.14148	6.21597	4.35193	4.11606	4.85908	6.21909	12.6874	22.5581	22.4613		7.03425	5.61648	4.15177	4.00564	4.66405	5.75841	10.5368	25.8686	25.0461		7.78874	5.31942	4.19022	4.13308	4.96252	6.64541	14.0804	25.0701	20.8283
					8.56805		10.7675	10.515	10.1999	10.0599	9.8714	9.70431	8.72086	7.53653	5.82991		6.16719	6.23271	4.36221	4.12737	4.88372	6.26075	12.7729	22.5784	22.4372		7.05961	5.63455	4.16377	4.01754	4.68739	5.79672	10.6142	25.9233	25.0389		7.81329	5.33825	4.20347	4.14571	4.98686	6.69184	14.1694	25.0797	20.8022
					8.57525		10.6603	10.4067	10.095	9.95498	9.76968	9.60846	8.63945	7.47586	5.79962		6.19318	6.24965	4.37309	4.13903	4.90849	6.3027	12.8591	22.5972	22.4126		7.0852	5.65245	4.17622	4.02939	4.71119	5.83547	10.6921	25.9785	25.0301		7.83785	5.35735	4.21668	4.1586	5.0116	6.73879	14.2588	25.0879	20.7761
					8.58245		10.5546	10.3014	9.9921	9.85194	9.66942	9.51394	8.55955	7.4157	5.76962		6.21974	6.26673	4.38457	4.15106	4.93342	6.34505	12.9458	22.6148	22.3882		7.11106	5.67017	4.18908	4.04133	4.7354	5.8748	10.7704	26.0342	25.0202		7.8625	5.37657	4.22968	4.17183	5.03684	6.78633	14.3481	25.0949	20.7501
					8.58965		10.4504	10.1986	9.89094	9.75094	9.57081	9.42065	8.48128	7.35612	5.74003		6.24711	6.2839	4.3966	4.16349	4.95856	6.38794	13.0328	22.6315	22.3643		7.1372	5.6877	4.20227	4.05353	4.76	5.91483	10.8487	26.09	25.0097		7.88741	5.39577	4.24246	4.18548	5.06265	6.83454	14.4371	25.1006	20.7244
					8.59686		10.3477	10.0981	9.79114	9.65209	9.47407	9.32851	8.40465	7.29727	5.71095		6.27544	6.30121	4.40911	4.17631	4.984	6.43145	13.1199	22.6475	22.3409		7.16374	5.70505	4.21566	4.06613	4.78505	5.95564	10.927	26.1452	24.9992		7.91278	5.4149	4.25508	4.19963	5.08906	6.8835	14.5258	25.105	20.6988
					8.60406		10.2465	9.99916	9.69241	9.55538	9.37932	9.23748	8.3296	7.23932	5.68241		6.30477	6.31872	4.42204	4.1895	5.00981	6.47564	13.2071	22.6631	22.3181		7.19078	5.72231	4.22905	4.07929	4.8106	5.99725	11.0049	26.1991	24.9894		7.93884	5.43394	4.26765	4.21435	5.11603	6.93324	14.6139	25.1079	20.6733
					8.61126		10.1469	9.90155	9.59459	9.46065	9.2866	9.14759	8.25602	7.18243	5.65443		6.33504	6.33655	4.43533	4.20299	5.03612	6.52053	13.2942	22.6787	22.2959		7.21844	5.73966	4.24232	4.09309	4.83668	6.03959	11.0825	26.2514	24.9803		7.96576	5.4529	4.28031	4.22968	5.14352	6.98376	14.7015	25.1098	20.6478
					8.61846		10.0491	9.8049	9.49765	9.36772	9.19586	9.05882	8.1838	7.12669	5.62695		6.36613	6.35483	4.44898	4.21672	5.06305	6.56612	13.3815	22.6947	22.274		7.24679	5.7573	4.25542	4.10754	4.86333	6.08265	11.1599	26.3017	24.972		7.99361	5.47186	4.29323	4.2456	5.17152	7.03495	14.7888	25.1108	20.6219
					8.62566		9.95298	9.70904	9.40167	9.27632	9.10695	8.9712	8.11287	7.0721	5.5999		6.39793	6.3737	4.46294	4.23062	5.09074	6.61245	13.4689	22.7112	22.2521		7.27583	5.77543	4.26844	4.12263	4.8906	6.12637	11.2373	26.3501	24.9639		8.02239	5.49095	4.30655	4.26203	5.20003	7.08669	14.876	25.1112	20.5954
					8.63286		9.85878	9.61393	9.30687	9.1863	9.0197	8.88479	8.04321	7.01858	5.57319		6.43029	6.39331	4.47717	4.2447	5.11926	6.65947	13.5567	22.7282	22.2299		7.30555	5.79421	4.28151	4.13827	4.91856	6.17071	11.315	26.3967	24.9558		8.05202	5.51037	4.32041	4.27885	5.2291	7.13887	14.9635	25.1111	20.5679
					8.64006		9.76655	9.51964	9.21353	9.0975	8.93396	8.79977	7.97477	6.96604	5.5467		6.46304	6.4138	4.49165	4.25892	5.14863	6.70711	13.645	22.7457	22.2071		7.33593	5.81378	4.29482	4.15436	4.9472	6.21561	11.3932	26.4419	24.9471		8.08236	5.53027	4.33481	4.29592	5.2588	7.1914	15.0515	25.1108	20.5393
					8.64726		9.67628	9.42631	9.1219	9.00986	8.8497	8.71634	7.90752	6.91437	5.52036		6.49607	6.43523	4.50633	4.2733	5.1788	6.75525	13.7337	22.7635	22.1835		7.36691	5.83421	4.30858	4.17081	4.97653	6.26104	11.4721	26.4862	24.9375		8.11323	5.55077	4.34969	4.31303	5.28919	7.24423	15.1401	25.1105	20.5096
					8.65446		9.58796	9.33423	9.03227	8.92339	8.76687	8.63469	7.84141	6.8635	5.49411		6.5293	6.4576	4.52121	4.28789	5.20971	6.80385	13.823	22.7815	22.1587		7.39839	5.85556	4.32297	4.18752	5.00647	6.30698	11.5521	26.5301	24.9268		8.14449	5.57194	4.36492	4.33006	5.32028	7.29734	15.2293	25.1105	20.479
					8.66166		9.50153	9.24364	8.94481	8.83819	8.6854	8.55496	7.77642	6.81345	5.46798		6.56283	6.48084	4.53629	4.30278	5.24132	6.85288	13.9128	22.7994	22.1326		7.43027	5.87781	4.33814	4.20442	5.03698	6.3535	11.6332	26.5737	24.915		8.17604	5.59382	4.38042	4.3469	5.35207	7.35076	15.319	25.111	20.4478
					8.66886		9.41694	9.15482	8.85958	8.75448	8.60524	8.4772	7.71251	6.76429	5.44199		6.59683	6.50482	4.55157	4.31809	5.27356	6.90241	14.0031	22.8168	22.1049		7.46248	5.90088	4.35413	4.22145	5.06802	6.40066	11.7154	26.617	24.9019		8.20789	5.61644	4.39619	4.36352	5.38453	7.40454	15.4089	25.1119	20.4162
					8.67606		9.33403	9.06795	8.77653	8.6725	8.52636	8.40139	7.64959	6.7161	5.41615		6.63148	6.52943	4.56705	4.33391	5.30634	6.95247	14.0938	22.8331	22.0755		7.49506	5.92467	4.37085	4.23855	5.09955	6.44851	11.7987	26.6598	24.8873		8.2401	5.63983	4.4123	4.37999	5.41758	7.45878	15.4988	25.113	20.3845
					8.68326		9.25266	8.98309	8.69555	8.59239	8.4488	8.32741	7.58758	6.66889	5.39051		6.66685	6.55453	4.58274	4.35029	5.33955	7.00307	14.1851	22.8482	22.0443		7.52804	5.94906	4.3881	4.25574	5.13157	6.49706	11.8828	26.7018	24.8713		8.27283	5.66399	4.42883	4.39648	5.45118	7.51362	15.5885	25.1138	20.3528
					8.69046		9.17266	8.90025	8.61654	8.5142	8.37262	8.25511	7.52634	6.62264	5.36513		6.70297	6.58002	4.59873	4.36724	5.37306	7.05428	14.2769	22.8618	22.0116		7.56146	5.97395	4.40571	4.27307	5.16403	6.54627	11.9678	26.7427	24.8535		8.30626	5.68882	4.44582	4.41324	5.48524	7.56921	15.6778	25.1141	20.321
					8.69766		9.09392	8.81931	8.53942	8.43785	8.29786	8.18433	7.46584	6.57728	5.34002		6.73987	6.60583	4.61511	4.3848	5.40677	7.10611	14.369	22.8741	21.9777		7.59537	5.99928	4.42355	4.29065	5.19695	6.59614	12.0534	26.7827	24.834		8.34056	5.71423	4.46334	4.43049	5.51969	7.62565	15.7665	25.1132	20.2893
					8.70486		9.0164	8.74008	8.46411	8.36324	8.22457	8.11489	7.40613	6.53272	5.31521		6.7776	6.63194	4.63196	4.40291	5.44057	7.15867	14.4612	22.8855	21.943		7.62984	6.02503	4.44154	4.30862	5.23037	6.64663	12.1396	26.8221	24.8124		8.37583	5.74008	4.48142	4.44846	5.55453	7.68301	15.8547	25.1106	20.2576
					8.71206		8.94006	8.66237	8.39052	8.2902	8.15276	8.04664	7.34733	6.48884	5.2907		6.81617	6.65838	4.64927	4.42152	5.47439	7.212	14.5534	22.8963	21.9078		7.66502	6.05119	4.45968	4.32713	5.2644	6.69778	12.2262	26.8617	24.7887		8.41214	5.76624	4.50009	4.46725	5.58984	7.7413	15.9425	25.106	20.2256
					8.71926		8.86491	8.58595	8.31854	8.21857	8.08247	7.97946	7.28955	6.44551	5.2665		6.85558	6.68522	4.66695	4.44051	5.50817	7.26609	14.6453	22.9068	21.8724		7.70104	6.07777	4.47798	4.34627	5.29906	6.7496	12.3132	26.9022	24.7629		8.44951	5.79261	4.51936	4.48691	5.62571	7.80054	16.0302	25.0992	20.1931
					8.72646		8.79093	8.51061	8.24809	8.14819	8.0137	7.91329	7.23287	6.40263	5.24265		6.89577	6.7125	4.68493	4.45979	5.54192	7.32087	14.7369	22.9171	21.8371		7.738	6.1048	4.49656	4.36611	5.33442	6.80212	12.4007	26.944	24.7354		8.48792	5.81909	4.53917	4.50739	5.66229	7.8607	16.1179	25.0905	20.1599
					8.73366		8.71821	8.4362	8.17903	8.07891	7.94641	7.84814	7.17735	6.36014	5.21923		6.93668	6.74028	4.70313	4.47929	5.5757	7.37632	14.8278	22.9273	21.802		7.77597	6.13226	4.51554	4.38667	5.37052	6.85536	12.4888	26.9876	24.7067		8.52724	5.84561	4.55945	4.52859	5.69965	7.92176	16.206	25.0803	20.1259
					8.74086		8.64683	8.36266	8.11122	8.01064	7.88047	7.78402	7.12298	6.31811	5.19627		6.97826	6.76853	4.72153	4.49898	5.60972	7.4324	14.9181	22.9371	21.767		7.81494	6.16016	4.5351	4.40791	5.40739	6.90935	12.5779	27.0328	24.6776		8.5673	5.87216	4.58015	4.55035	5.73781	7.98362	16.2947	25.0692	20.091
					8.74806		8.57692	8.29003	8.04451	7.94336	7.81569	7.72089	7.06972	6.27665	5.17371		7.0205	6.7972	4.74014	4.51884	5.64421	7.48916	15.0079	22.9464	21.7321		7.85495	6.18851	4.55539	4.42978	5.44503	6.9641	12.6679	27.0789	24.6485		8.60789	5.89881	4.60125	4.57245	5.77675	8.04619	16.3842	25.0578	20.055
					8.75526		8.50855	8.21842	7.97877	7.8771	7.75193	7.65866	7.0174	6.2359	5.15145		7.06339	6.82626	4.75895	4.53886	5.67946	7.54665	15.0975	22.9549	21.6972		7.89596	6.21736	4.57646	4.45217	5.48342	7.01963	12.7591	27.1249	24.62		8.64882	5.92568	4.6228	4.59474	5.81647	8.10934	16.4749	25.047	20.0178
					8.76246		8.44174	8.14797	7.91394	7.81189	7.68909	7.59727	6.96579	6.19593	5.1294		7.10691	6.85572	4.77807	4.55908	5.71569	7.60492	15.1871	22.9621	21.6621		7.9379	6.24676	4.59831	4.47506	5.5225	7.0759	12.8514	27.1694	24.5924		8.69001	5.95292	4.64481	4.61712	5.85688	8.17298	16.5666	25.0372	19.9797
					8.76966		8.37643	8.07883	7.84998	7.74775	7.62716	7.53675	6.91464	6.15677	5.10746		7.15106	6.8856	4.79767	4.57956	5.75309	7.66405	15.2772	22.9677	21.6267		7.98063	6.27677	4.62087	4.49841	5.56217	7.13289	12.9445	27.2114	24.566		8.73145	5.98067	4.66734	4.63953	5.89791	8.23707	16.6593	25.0286	19.9408
					8.77686		8.31249	8.01114	7.78693	7.68466	7.56618	7.47716	6.86384	6.11842	5.08555		7.19591	6.91592	4.818	4.60036	5.79178	7.72412	15.3683	22.9718	21.5913		8.02395	6.30742	4.64407	4.52229	5.60237	7.1906	13.0383	27.2502	24.5406		8.77327	6.00907	4.69043	4.662	5.93939	8.30159	16.7529	25.0209	19.9016
					8.78406		8.2498	7.94497	7.7248	7.62256	7.50625	7.41861	6.8134	6.08088	5.06359		7.24152	6.94667	4.83924	4.62157	5.83177	7.78521	15.4608	22.9745	21.5558		8.06774	6.33875	4.66782	4.54677	5.64306	7.24906	13.1323	27.2855	24.5162		8.81571	6.03825	4.71411	4.68459	5.98125	8.36656	16.8469	25.014	19.8623
					8.79126		8.18818	7.8804	7.66358	7.56145	7.44746	7.36116	6.76346	6.04415	5.04154		7.28796	6.97789	4.86152	4.64325	5.87299	7.84734	15.5547	22.9764	21.5204		8.11195	6.37082	4.69202	4.57189	5.68423	7.30836	13.2263	27.3175	24.492		8.85908	6.06839	4.73837	4.70746	6.02348	8.43205	16.9411	25.0073	19.8233
					8.79846		8.12748	7.81742	7.60326	7.50134	7.38992	7.30486	6.71417	6.00814	5.0194		7.33526	7.00963	4.88485	4.66552	5.91533	7.91039	15.6502	22.978	21.4851		8.15654	6.40364	4.71658	4.59769	5.72593	7.3686	13.32	27.347	24.4676		8.90374	6.09962	4.76322	4.73078	6.06617	8.49817	17.0348	25.0007	19.7845
					8.80566		8.06756	7.75596	7.54382	7.44228	7.33375	7.24978	6.66574	5.97273	4.99728		7.38349	7.042	4.90914	4.68851	5.95864	7.97424	15.747	22.9797	21.4496		8.20156	6.43724	4.74148	4.62419	5.76826	7.42985	13.4131	27.3749	24.4425		8.94995	6.13203	4.78866	4.75474	6.10942	8.56506	17.1278	24.9937	19.7459
					8.81286		8.00834	7.69594	7.48526	7.38428	7.27902	7.19599	6.61835	5.9378	4.97535		7.43271	7.07511	4.93426	4.71236	6.00278	8.03877	15.8451	22.9817	21.4137		8.24702	6.47155	4.76676	4.65138	5.81133	7.49214	13.5056	27.4022	24.4165		8.9979	6.1657	4.81467	4.77952	6.15333	8.63287	17.2197	24.9859	19.7074
					8.82006		7.94982	7.63718	7.4276	7.32735	7.2257	7.14349	6.57221	5.90326	4.95379		7.48296	7.10903	4.96004	4.73711	6.04767	8.10388	15.9441	22.9843	21.3772		8.293	6.50654	4.79251	4.67919	5.85528	7.55544	13.5976	27.43	24.3896		9.0476	6.20059	4.84123	4.80525	6.198	8.70174	17.3106	24.977	19.6686
					8.82726		7.89209	7.57959	7.37087	7.27155	7.17364	7.09219	6.52745	5.86907	4.93271		7.53418	7.14383	4.98631	4.76283	6.09323	8.16957	16.0438	22.9875	21.3395		8.33962	6.54219	4.81889	4.70753	5.90023	7.61967	13.6893	27.4584	24.3619		9.09889	6.23668	4.86827	4.83208	6.24352	8.77181	17.4004	24.9669	19.6292
					8.83446		7.83525	7.52311	7.31515	7.21696	7.12262	7.04192	6.48401	5.8352	4.91219		7.58632	7.17961	5.01295	4.78948	6.13946	8.23578	16.1436	22.9911	21.3005		8.38701	6.57856	4.84601	4.73632	5.94629	7.68477	13.7811	27.4875	24.3333		9.15142	6.27388	4.89576	4.86004	6.28992	8.84322	17.4896	24.9554	19.589
					8.84166		7.77944	7.46772	7.2606	7.1637	7.07245	6.99252	6.44174	5.80164	4.89228		7.63938	7.2165	5.03989	4.81702	6.18636	8.30253	16.2433	22.9948	21.2598		8.4353	6.61575	4.87397	4.7655	5.99354	7.75067	13.8732	27.5171	24.3045		9.20479	6.31206	4.9237	4.88908	6.3372	8.91604	17.5785	24.9426	19.5482
[truncated: 1,549 more rows]

## Sheet: Fig3-S2-C-rawData-ts
ELEN_ts					Time (min)		4 degrees	25 degrees	40 degrees	50 degrees	55 degrees	60 degrees	65 degrees	70 degrees	75 degrees		4 degrees	25 degrees	40 degrees	50 degrees	55 degrees	60 degrees	65 degrees	70 degrees	75 degrees		4 degrees	25 degrees	40 degrees	50 degrees	55 degrees	60 degrees	65 degrees	70 degrees	75 degrees		4 degrees	25 degrees	40 degrees	50 degrees	55 degrees	60 degrees	65 degrees	70 degrees	75 degrees
[truncated: 2,778 more rows]

[truncated: 8 more sheets: Fig3-S2-D, Fig3-S2-D-rawData, Fig3-S2_E-MnBuffer, Fig3-S2-E_Kd67, Fig3-S2-E_Kd171, Fig3-S2-F-MgBuffer, Fig3-S2-F-Kd495, Fig3-S2-F-Kd360]
